# Supplementary material for: The temperature sensor TWA1 is required for thermotolerance in Arabidopsis
Source: Nature. 2024 May 15;629(8014):1126–32. doi: 10.1038/s41586-024-07424-x (PMC11136664; doi:10.1038/s41586-024-07424-x)
Supplement: Supplementary file 3 — Source Data Fig. 1 [file 41586_2024_7424_MOESM3_ESM.xlsx]

## Sheet: 1b
Root growth assay
aquired thermotolerance
1b
twa1-1	1.										2. repetition
	0 min	60 min	75 min	90 min	105 min	120 min	135 min	150 min	165 min	180 min	0 min	60 min	75 min	90 min	105 min	120 min	135 min	150 min	165 min	180 min
	2.184	2.311	1.508	0	0	0	0	0	0	0	2.375	2.211	1.466	0	0	0	0	0	0	0
	2.934	2.218	1.941	0	0	0	0	0	0	0	2.058	2.469	1.407	0	0	0	0	0	0	0
	2.715	2.976	1.96	0	0	0	0	0	0	0	2.985	2.603	1.409	0	0	0	0	0	0	0
	2.62	2.38	1.031	0	0	0	0	0	0	0	2.83	2.611	1.249	0	0	0	0	0	0	0
	2.931	2.927	1.73	0	0	0	0	0	0	0	2.919	2.625	1.251	0	0	0	0	0	0	0
	2.467	2.729	1.73	0	0	0	0	0	0	0	2.527	2.464	1.632	0	0	0	0	0	0	0
mean	2.64183	2.59017	1.65	0	0	0	0	0	0	0	2.61567	2.49717	1.40233	0	0	0	0	0	0	0
SD	0.262991	0.300613	0.315411	0	0	0	0	0	0	0	0.329427	0.143924	0.131199	0	0	0	0	0	0	0
twa1-2	1.										2. repetition
	0 min	60 min	75 min	90 min	105 min	120 min	135 min	150 min	165 min	180 min	0 min	60 min	75 min	90 min	105 min	120 min	135 min	150 min	165 min	180 min
	3.013	2.431	1.501	0	0	0	0	0	0	0	3.345	2.836	1.643	0	0	0	0	0	0	0
	3.05	2.352	1.903	0	0	0	0	0	0	0	3.2	2.551	1.543	0	0	0	0	0	0	0
	2.935	3.058	1.32	0	0	0	0	0	0	0	2.999	3.218	1.44	0	0	0	0	0	0	0
	2.95	3.04	1.78	0	0	0	0	0	0	0	2.827	3.108	1.576	0	0	0	0	0	0	0
	2.741	3.58	1.321	0	0	0	0	0	0	0	2.866	3.241	1.443	0	0	0	0	0	0	0
	2.931	2.93	1.93	0	0	0	0	0	0	0	2.851	2.972	1.75	0	0	0	0	0	0	0
mean	2.93667	2.8985	1.62583	0	0	0	0	0	0	0	3.01467	2.98767	1.56583	0	0	0	0	0	0	0
SD	0.0976126	0.413948	0.256628	0	0	0	0	0	0	0	0.194859	0.240013	0.109102	0	0	0	0	0	0	0
twa1-1::TWA1	1.										2. repetition
	0 min	60 min	75 min	90 min	105 min	120 min	135 min	150 min	165 min	180 min	0 min	60 min	75 min	90 min	105 min	120 min	135 min	150 min	165 min	180 min
	3.39	3.452	3.412	2.817	3.574	3.524	2.822	0	0	0	3.446	3.58	3.732	3.71	3.735	3.217	2.953	0	0	0
	3.08	3.739	3.829	3.39	3.63	3.067	2.172	0	0	0	3.782	3.94	3.332	3.419	3.445	3.215	2.903	0	0	0
	3.8	3.367	3.884	3.461	3.42	3.025	3.121	0	0	0	3.471	3.85	3.325	3.396	3.073	3.517	3.307	0	0	0
	3.65	3.04	3.414	3.597	3.356	3.031	2.947	0	0	0	3.48	3.65	3.78	3.768	3.252	3.013	2.46	0	0	0
	3.08	3.36	2.894	3.664	3.68	3.863	3.059	0	0	0	3.589	3.09	3.38	3.798	3.432	3.355	3.1642	0	0	0
	3.55	3.83	3.193	3.631	2.82	3.549	3.25	0	0	0	3.563	3.13	3.632	3.331	3.495	3.749	2.96	0	0	0
mean	3.425	3.46467	3.43767	3.42667	3.41333	3.34317	2.89517	0	0	0	3.55517	3.54	3.53017	3.57033	3.40533	3.34433	2.95787	0	0	0
SD	0.272687	0.261318	0.343756	0.289053	0.288457	0.321517	0.349943	0	0	0	0.113513	0.326701	0.190367	0.191914	0.20533	0.236786	0.263115	0	0	0
twa1-2::TWA1	1.										2. repetition
	0 min	60 min	75 min	90 min	105 min	120 min	135 min	150 min	165 min	180 min	0 min	60 min	75 min	90 min	105 min	120 min	135 min	150 min	165 min	180 min
	3.771	3.279	3.151	3.776	3.013	3.161	2.705	0	0	0	3.777	3.782	3.091	3.493	3.528	3.016	3.025	0	0	0
	3.68	3.482	3.867	3.687	3.035	3.772	3.174	0	0	0	3.022	3.125	3.538	3.247	3.05	3.642	2.808	0	0	0
	2.91	3.528	3.037	3.011	3.698	3.072	3.262	0	0	0	3.193	3.123	3.593	3.635	3.504	3.04	3.074	0	0	0
	2.975	3.599	3.845	3.027	3.662	3.116	3.28	0	0	0	3.955	3.431	3.058	3.632	3.059	3.471	3.03	0	0	0
	3.603	3.603	3.063	3.788	3.673	3.016	3.995	0	0	0	3.742	3.553	3.614	3.035	3.716	3.303	2.79	0	0	0
	3.588	3.333	3.82	3.128	3.048	3.803	2.046	0	0	0	3.609	3.75	3.846	3.427	3.035	3.367	3.026	0	0	0
mean	3.42117	3.47067	3.46383	3.40283	3.35483	3.32333	3.077	0	0	0	3.54967	3.46067	3.45667	3.4115	3.31533	3.3065	2.95883	0	0	0
SD	0.344149	0.124556	0.38197	0.350874	0.32317	0.331246	0.595667	0	0	0	0.332198	0.265539	0.286991	0.213802	0.275696	0.223124	0.114363	0	0	0
WT	1.										2. repetition
	0 min	60 min	75 min	90 min	105 min	120 min	135 min	150 min	165 min	180 min	0 min	60 min	75 min	90 min	105 min	120 min	135 min	150 min	165 min	180 min
	3.235	3.463	3.205	3.717	3.684	3.722	2.717	2.357	0	0	3.501	3.715	3.401	3.614	3.142	3.259	3.245	2.024	0	0
	3.627	3.53	3.417	3.507	3.338	3.712	3.392	2.645	0	0	3.558	3.42	3.548	3.528	3.595	3.643	3.563	2.565	0	0
	3.521	3.026	3.402	3.58	3.157	3.012	3.41	2.344	0	0	3.631	3.108	3.562	3.456	3.938	3.543	3.681	2.53	0	0
	3.648	3.657	3.753	2.816	3.327	3.436	3.5	2.313	0	0	3.345	3.152	3.571	3.404	3.489	3.249	3.123	2.156	0	0
	3.558	3.729	3.601	3.876	3.16	3.251	3.214	1.733	0	0	3.601	3.782	3.403	3.59	3.411	3.464	3.216	2.067	0	0
	3.65	3.033	3.001	2.957	3.919	3.246	3.56	2.611	0	0	3.671	3.801	3.781	3.583	3.222	3.284	3.28	2.611	0	0
mean	3.53983	3.40633	3.3965	3.40883	3.43083	3.3965	3.29883	2.33383	0	0	3.55117	3.49633	3.54433	3.52917	3.46617	3.407	3.35133	2.3255	0	0
SD	0.144362	0.279727	0.245783	0.388962	0.279921	0.257783	0.281496	0.298809	0	0	0.106681	0.287934	0.127519	0.0761761	0.260605	0.152446	0.200137	0.247368	0	0

## Sheet: 1c
Expression of ABA-responsive luciferase reporter in twa1-1 in response to temperature (exposure time: 1800s)
1c
0 µM ABA						1 µM ABA
wt	17 °C		27 °C	ratio 27 °C/17 °C		wt	17 °C		27 °C	ratio 27 °C/17 °C
	2639.81		8755.24				2442.6		36234.9
	2359.86		7414.52				4432.4		21801.6
	3705.79		12016.4				7797.76		17986
	6212.47		14048.9				8086.34		19951.8
	4109.58		4799.34				6777.28		17627.2
	4105.3		10202.6				10613.5		23950.5
	2716.84		4217.01				8740.03		14865.3
	2748.88		7627.02				6361.29		12803.6
	2929.67		6309.52				6993.44		20043.7
	1634.25		10034				6201.26		13117.3
	1745.58		10662.9				8608.11		18894.2
	2592.24		8889.31				4980.85		9629.43
	1904.46		8609.28				3675.14		15159.1
	1895.39		6791.14				3489.71		20290.6
	2279.73		4770.37				3022.95		33153.3
	2173.03		6774.77				3420.52		35850.3
	1017.5		5570.48				16131.8		44369.8
	2265.64		3432.09				16131.8		15817.5
	1282.4		3694.33
	1015.59		3822.82
	1741.49		3286.89
	1732.07
mean	2491.25		7225.19	2.90022		mean	7105.93		21752.6	3.06119
SD	1196.06		3034.66			SD	3997.11		9487.65
twa1-1	17 °C		27 °C	ratio 27 °C/17 °C		twa1-1	17 °C		27 °C	ratio 27 °C/17 °C
	1987.42		1.54007e+07				121976		1.12634e+07
	13402		1.07735e+07				140357		8.16842e+06
	36195.1		1.53583e+07				107612		7.75008e+06
	39280.1		1.57866e+07				146528		1.30375e+07
	5280.84		1.11779e+07				129784		8.20947e+06
	3486.19		2.99355e+07				237118		5.06193e+06
	5917.73		2.05292e+07				170311		1.46467e+07
	4726.02		5.23569e+06				160092		2.38886e+07
	2984.6		4.58456e+06				221814		1.8281e+07
	4696.3		1.44632e+07				27624.1		1.5661e+07
	2879.69		1.12646e+07				40697.3		1.8191e+07
	2560.23		9.78869e+06				111292		1.34055e+06
	3063.44		9.64248e+06				158295		1.6236e+06
	11880.9		2.30907e+06				37131.4		1.08556e+07
	5922.42		4.78432e+06				72081.7		1.18443e+07
	3769.03		8.25485e+06				75707.5		1.17024e+07
	9477.56		1.49955e+07				34580.8		1.29348e+07
	4467.44		2.39491e+06				38585.5		2.26831e+07
	3455.64		2.24932e+06				31041		3.09499e+06
	1087.6		9.80424e+06						1.34505e+07
	2361.34		3.13519e+06						1.04571e+07
	3213.74
	9547.95
	1632.36
mean	7636.48		1.05652e+07	1383.51		mean	108559		1.1626e+07	107.094
SD	9808.29		6.88504e+06			SD	65163.9		6.14393e+06

## Sheet: Statistics _1b
Root growth assay
aquired thermotolerance
Statistics
Experiment 1b
twa1-1	1									2. repetition											p>	0.05	ns
0 min	60 min	75 min	90 min	105 min	120 min	135 min	150 min	165 min	180 min	0 min	60 min	75 min	90 min	105 min	120 min	135 min	150 min	165 min	180 min		p<	0.05	*
2.184	2.311	1.508	0	0	0	0	0	0	0	2.375	2.211	1.466	0	0	0	0	0	0	0		p<	0.01	**
2.934	2.218	1.941	0	0	0	0	0	0	0	2.058	2.469	1.407	0	0	0	0	0	0	0		p<	0.001	***
2.715	2.976	1.96	0	0	0	0	0	0	0	2.985	2.603	1.409	0	0	0	0	0	0	0		p<	0.0001	****
2.62	2.38	1.031	0	0	0	0	0	0	0	2.83	2.611	1.249	0	0	0	0	0	0	0		p<	1e-05	*****
2.931	2.927	1.73	0	0	0	0	0	0	0	2.919	2.625	1.251	0	0	0	0	0	0	0
2.467	2.729	1.73	0	0	0	0	0	0	0	2.527	2.464	1.632	0	0	0	0	0	0	0
Student t-Test ( compared to 90 min untreated)	0.7783	0.000301216	6.87925e-10	6.87925e-10	6.87925e-10	6.87925e-10	6.87925e-10	6.87925e-10	6.87925e-10		0.478014	1.73591e-05	6.8523e-09	6.8523e-09	6.8523e-09	6.8523e-09	6.8523e-09	6.8523e-09	6.8523e-09
significance level	ns	***	*****	*****	*****	*****	*****	*****	*****		ns	****	*****	*****	*****	*****	*****	*****	*****
twa1-2	1									2. repetition
0 min	60 min	75 min	90 min	105 min	120 min	135 min	150 min	165 min	180 min	0 min	60 min	75 min	90 min	105 min	120 min	135 min	150 min	165 min	180 min
3.013	2.431	1.501	0	0	0	0	0	0	0	3.345	2.836	1.643	0	0	0	0	0	0	0
3.05	2.352	1.903	0	0	0	0	0	0	0	3.2	2.551	1.543	0	0	0	0	0	0	0
2.935	3.058	1.32	0	0	0	0	0	0	0	2.999	3.218	1.44	0	0	0	0	0	0	0
2.95	3.04	1.78	0	0	0	0	0	0	0	2.827	3.108	1.576	0	0	0	0	0	0	0
2.741	3.58	1.321	0	0	0	0	0	0	0	2.866	3.241	1.443	0	0	0	0	0	0	0
2.931	2.93	1.93	0	0	0	0	0	0	0	2.851	2.972	1.75	0	0	0	0	0	0	0
Student t-Test ( compared to 90 min untreated)	0.844982	8.70419e-07	1.28342e-14	1.28342e-14	1.28342e-14	1.28342e-14	1.28342e-14	1.28342e-14	1.28342e-14		0.849079	4.81921e-08	9.64959e-12	9.64959e-12	9.64959e-12	9.64959e-12	9.64959e-12	9.64959e-12	9.64959e-12
significance level	ns	*****	*****	*****	*****	*****	*****	*****	*****		ns	*****	*****	*****	*****	*****	*****	*****	*****
twa1-1::TWA1	1									2. repetition
0 min	60 min	75 min	90 min	105 min	120 min	135 min	150 min	165 min	180 min	0 min	60 min	75 min	90 min	105 min	120 min	135 min	150 min	165 min	180 min
3.39	3.452	3.412	2.817	3.574	3.524	2.822	0	0	0	3.446	3.58	3.732	3.71	3.735	3.217	2.953	0	0	0
3.08	3.739	3.829	3.39	3.63	3.067	2.172	0	0	0	3.782	3.94	3.332	3.419	3.445	3.215	2.903	0	0	0
3.8	3.367	3.884	3.461	3.42	3.025	3.121	0	0	0	3.471	3.85	3.325	3.396	3.073	3.517	3.307	0	0	0
3.65	3.04	3.414	3.597	3.356	3.031	2.947	0	0	0	3.48	3.65	3.78	3.768	3.252	3.013	2.46	0	0	0
3.08	3.36	2.894	3.664	3.68	3.863	3.059	0	0	0	3.589	3.09	3.38	3.798	3.432	3.355	3.1642	0	0	0
3.55	3.83	3.193	3.631	2.82	3.549	3.25	0	0	0	3.563	3.13	3.632	3.331	3.495	3.749	2.96	0	0	0
Student t-Test ( compared to 90 min untreated)	0.819068	0.949804	0.992702	0.948896	0.673472	0.0234726	7.60702e-11	7.60702e-11	7.60702e-11		0.923825	0.805981	0.882134	0.183764	0.102828	0.00089313	8.59097e-15	8.59097e-15	8.59097e-15
significance level	ns	ns	ns	ns	ns	*	*****	*****	*****		ns	ns	ns	ns	ns	***	*****	*****	*****
twa1-2::TWA1	1									2. repetition
0 min	60 min	75 min	90 min	105 min	120 min	135 min	150 min	165 min	180 min	0 min	60 min	75 min	90 min	105 min	120 min	135 min	150 min	165 min	180 min
3.771	3.279	3.151	3.776	3.013	3.161	2.705	0	0	0	3.777	3.782	3.091	3.493	3.528	3.016	3.025	0	0	0
3.68	3.482	3.867	3.687	3.035	3.772	3.174	0	0	0	3.022	3.125	3.538	3.247	3.05	3.642	2.808	0	0	0
2.91	3.528	3.037	3.011	3.698	3.072	3.262	0	0	0	3.193	3.123	3.593	3.635	3.504	3.04	3.074	0	0	0
2.975	3.599	3.845	3.027	3.662	3.116	3.28	0	0	0	3.955	3.431	3.058	3.632	3.059	3.471	3.03	0	0	0
3.603	3.603	3.063	3.788	3.673	3.016	3.995	0	0	0	3.742	3.553	3.614	3.035	3.716	3.303	2.79	0	0	0
3.588	3.333	3.82	3.128	3.048	3.803	2.046	0	0	0	3.609	3.75	3.846	3.427	3.035	3.367	3.026	0	0	0
Student t-Test ( compared to 90 min untreated)	0.768527	0.856497	0.935171	0.759838	0.656755	0.289429	7.62228e-10	7.62228e-10	7.62228e-10		0.649855	0.645884	0.452306	0.252722	0.204082	0.00371979	3.74775e-10	3.74775e-10	3.74775e-10
significance level	ns	ns	ns	ns	ns	ns	*****	*****	*****		ns	ns	ns	ns	ns	**	*****	*****	*****
WT (HB6:LUC)	1									2. repetition
0 min	60 min	75 min	90 min	105 min	120 min	135 min	150 min	165 min	180 min	0 min	60 min	75 min	90 min	105 min	120 min	135 min	150 min	165 min	180 min
3.235	3.463	3.205	3.717	3.684	3.722	2.717	2.357	0	0	3.501	3.715	3.401	3.614	3.142	3.259	3.245	2.024	0	0
3.627	3.53	3.417	3.507	3.338	3.712	3.392	2.645	0	0	3.558	3.42	3.548	3.528	3.595	3.643	3.563	2.565	0	0
3.521	3.026	3.402	3.58	3.157	3.012	3.41	2.344	0	0	3.631	3.108	3.562	3.456	3.938	3.543	3.681	2.53	0	0
3.648	3.657	3.753	2.816	3.327	3.436	3.5	2.313	0	0	3.345	3.152	3.571	3.404	3.489	3.249	3.123	2.156	0	0
3.558	3.729	3.601	3.876	3.16	3.251	3.214	1.733	0	0	3.601	3.782	3.403	3.59	3.411	3.464	3.216	2.067	0	0
3.65	3.033	3.001	2.957	3.919	3.246	3.56	2.611	0	0	3.671	3.801	3.781	3.583	3.222	3.284	3.28	2.611	0	0
Student t-Test ( compared to 90 min untreated)	0.365319	0.287108	0.496287	0.456917	0.303476	0.119308	1.02643e-05	9.87074e-14	9.87074e-14		0.698064	0.92859	0.715293	0.515003	0.113847	0.0771128	1.3573e-06	4.67536e-15	4.67536e-15
significance level	ns	ns	ns	ns	ns	ns	****	*****	*****		ns	ns	ns	ns	ns	ns	*****	*****	*****

## Sheet: Statistics_1c
Expression of ABA-responsive luciferase reporter in twa1-1 in response to temperature (exposure time: 1800s)
Statistics1c
wt 17 °C 0 µM ABA	wt 27 °C 0 µM ABA	wt 17 °C 1 µM ABA	wt 27 °C 1 µM ABA	twa1-1 17 °C 0 µM ABA	twa1-1 27 °C 0 µM ABA	twa1-1 17 °C 1 µM ABA	twa1-1 27 °C 1 µM ABA
wt 17 °C 0 µM ABA	P = 1.5e-7	P = 0.0000061	P = 1.7e-7	P = 0.00045	P = 3.1e-8	P = 7.1e-8	P = 3.1e-8
wt 27 °C 0 µM ABA		P = 0.2033	P = 5.2e-7	P = 0.0054	P = 3.1e-8	P = 7.1e-8	P = 7.1e-8
wt 17 °C 1 µM ABA			P = 3.4e-9	P = 0.0948	P = 2.8e-7	P = 4.9e-10	P = 2.8e-7
wt 27 °C 1 µM ABA				P = 2.4e-7	P = 1.7e-7	P = 1.6e-8	P = 1.7e-7
twa1-1 17 °C 0 µM ABA					P = 2.1e-8	P =5.0e-8	P = 2.1e-8
twa1-1 27 °C 0 µM ABA						P = 7.1e-8	P = 0.5131
twa1-1 17 °C 1 µM ABA							P = 7.1e-8
statistic evaluation was done using Mann Whitney U-Test (two-tailed):
https://www.statskingdom.com/170median_mann_whitney.html
