# Supplementary material for: The temperature sensor TWA1 is required for thermotolerance in Arabidopsis
Source: Nature. 2024 May 15;629(8014):1126–32. doi: 10.1038/s41586-024-07424-x (PMC11136664; doi:10.1038/s41586-024-07424-x)
Supplement: Supplementary file 4 — Source Data Fig. 2 [file 41586_2024_7424_MOESM4_ESM.xlsx]

## Sheet: Figure 2a
Protoplast assay
2a
10µM ABA	/25°C
Experiment 1
line	WT					twa1-1					twa1-2					twa1-2
protein	TWA1	TWA1	TWA1	TWA1	TWA1	TWA1	TWA1	TWA1	TWA1	TWA1	TWA1	TWA1	TWA1	TWA1	TWA1	twa1	twa1	twa1	twa1	twa1
concentration (µg )	0	0.1	0.3	1	3	0	0.1	0.3	1	3	0	0.1	0.3	1	3	0	0.1	0.3	1	3
GUS	1.055	1.072	0.914	1.214	1.102	1.134	1.201	1.269	1.431	1.231	1.052	1.075	0.981	1.138	1.235	1.052	1.109	1.417	1.076	1.315
	0.964	1.032	0.982	1.129	1.02	1.213	1.197	1.162	1.51	1.281	1.094	1.056	1.167	1.19	1.244	1.094	1.218	1.363	1.469	1.272
	1.058	1.033	0.897	0.943	0.974	1.249	1.533	1.477	1.598	1.235	1.065	1.158	1.197	1.242	1.322	1.065	1.347	1.34	1.14	1.317
RLU	99299	111159	84785	96777	78161	262649	282932	170451	193441	101398	253673	154543	81476	79975	61151	253673	308737	326069	248468	300729
	94569	89721	84112	95886	74272	329936	246806	151444	146551	101757	236043	153022	100533	85305	61286	236043	225399	327099	344350	327156
	125009	88884	83093	84387	78868	307005	260951	303991	146802	100198	266819	139598	110178	90488	97174	266819	321480	324195	271154	287404
RLU/GUS	94122.3	103693	92762.6	79717.5	70926.5	231613	235580	134319	135179	82370.4	241134	143761	83054	70276.8	49515	241134	278392	230112	230918	228691
	98100.6	86939	85653.8	84930	72815.7	272000	206187	130330	97053.6	79435.6	215761	144907	86146.5	71684.9	49265.3	215761	185057	239985	234411	257198
	118156	86044.5	92634.3	89487.8	80973.3	245801	170222	205817	91866.1	81132	250534	120551	92045.1	72856.7	73505.3	250534	238664	241937	237854	218226
MW	103460	92225.5	90350.2	84711.8	74905.2	249805	203997	156822	108033	80979.3	235810	136406	87081.9	71606.1	57428.5	235810	234038	237344	234395	234705
STABW	10518	8117.01	3321.31	3991.71	4359.59	16729.3	26727.2	34682.6	19311.6	1202.99	14686.7	11221.2	3729.71	1054.7	11368.5	14686.7	38244.3	5175.69	2831.7	16468.7
Experiment 2
line	WT					twa1-1					twa1-2					twa1-2
protein	TWA1	TWA1	TWA1	TWA1	TWA1	TWA1	TWA1	TWA1	TWA1	TWA1	TWA1	TWA1	TWA1	TWA1	TWA1	twa1	twa1	twa1	twa1	twa1
concentration (µg )	0	0.1	0.3	1	3	0	0.1	0.3	1	3	0	0.1	0.3	1	3	0	0.1	0.3	1	3
GUS	1.096	1.082	1.057	1.033	1	1.079	0.978	0.968	1.019	1.08	1.047	1.06	1.074	1.011	1.077	0.918	0.908	0.973	0.953	1.003
	1.154	1.192	0.918	1.031	1.088	1.125	0.905	0.911	1.046	1.014	1.094	1.036	1.001	1.096	1.033	0.996	1.005	0.945	0.994	1.031
	0.967	1.036	1.123	1.039	1.042	1.081	0.983	0.945	0.998	1.041	1.01	1.02	1.152	1.042	1.053	0.991	0.91	0.992	0.901	1.076
RLU	102353	90099	95439	85648	64472	235454	180845	186631	135432	95731	267354	170163	98531	70677	55365	208192	220417	240780	145363	239981
	103105	123752	93317	80023	71399	293937	207030	130102	130431	92194	253750	128527	95781	90303	54980	243355	263583	241511	242099	234511
	141969	92737	92163	98220	100167	295165	194743	162536	91905	65561	214884	125937	88792	70490	67534	226125	183417	194495	274455	249354
RLU/GUS	93387.8	83270.8	90292.3	82911.9	64472	218215	184913	192801	132907	88639.8	255352	160531	91742.1	69908	51406.7	226789	242750	247461	152532	239263
	89345.8	103819	101653	77616.9	65624.1	261277	228762	142812	124695	90921.1	231947	124061	95685.3	82393.2	53223.6	244332	262272	255567	243560	227460
	146814	89514.5	82068.6	94533.2	96129.6	273048	198111	171996	92089.2	62978.9	212756	123468	77076.4	67648.8	64134.9	228179	201557	196064	304612	231742
MW	109849	92201.4	91337.8	85020.7	75408.5	250847	203929	169203	116564	80846.6	233352	136020	88167.9	73316.7	56255.1	233100	235526	233031	233568	232822
STABW	26190	8601.14	8029.21	7065.2	14659.5	23569.2	18368	20503	17627.8	12668.7	17418.1	17333.8	8006.41	6484.04	5621.02	7962.79	25307.4	26348.4	62487	4878.87

## Sheet: 2b
Protoplast assay
2b
Experiment 1
temperature	15°C					20°C					25°C					30°C
protein (0.3µg)	TWA1	TWA1	TWA1	TWA1	TWA1	TWA1	TWA1	TWA1	TWA1	TWA1	TWA1	TWA1	TWA1	TWA1	TWA1	TWA1	TWA1	TWA1	TWA1	TWA1
ABA concentration (µM]	0	0.1	0.3	1	3	0	0.1	0.3	1	3	0	0.1	0.3	1	3	0	0.1	0.3	1	3
GUS	0.554	0.565	0.568	0.557	0.564	1.278	1.206	1.238	1.214	1.244	0.917	0.978	0.993	0.871	0.776	0.92	0.961	0.96	0.913	0.953
	0.563	0.562	0.562	0.566	0.569	1.237	1.203	1.209	1.221	1.215	0.912	0.929	0.935	0.908	0.921	0.961	0.975	0.943	0.915	0.963
	0.564	0.556	0.558	0.566	0.568	1.224	1.198	1.203	1.185	1.21	0.947	0.916	0.923	0.963	0.929	0.948	0.917	0.922	0.999	0.995
RLU	7118	13619	31293	52486	84068	11049	33735	60703	165204	181779	6551	13800	28023	54569	108867	2377	6682	14567	27849	51638
	7170	14555	25165	61451	101823	14827	30649	66889	113473	223814	5643	15048	28575	60650	83832	2563	6833	15026	29409	47309
	5574	18364	29141	63179	97138	13981	36180	58466	112794	204085	6052	17807	33519	62455	82833	2087	6903	11009	28361	48455
RLU/GUS	12848.4	24104.4	55093.3	94229.8	149057	8645.54	27972.6	49033.1	136082	146125	7143.95	14110.4	28220.5	62651	140293	2583.7	6953.17	15174	30502.7	54184.7
	12735.3	25898.6	44777.6	108571	178951	11986.3	25477.1	55325.9	92934.5	184209	6187.5	16198.1	30561.5	66795.2	91022.8	2667.01	7008.21	15934.3	32141	49126.7
	9882.98	33028.8	52224	111624	171018	11422.4	30200.3	48600.2	95184.8	168665	6390.71	19440	36315.3	64854.6	89163.6	2201.48	7527.81	11940.3	28389.4	48698.5
MW	11822.2	27677.3	50698.3	104808	166342	10684.7	27883.4	50986.4	108067	166333	6574.05	16582.8	31699.1	64766.9	106826	2484.06	7163.06	14349.5	30344.4	50670
STABW	1372.04	3854.33	4347.37	7583.08	12644.1	1460.18	1929.27	3073.57	19831	15635.1	411.428	2192.71	3401.16	1692.99	23676.4	202.692	258.891	1731.59	1535.67	2491.43
Experiment 2
temperature	15°C					20°C					25°C					30°C
protein (0.3µg)	TWA1	TWA1	TWA1	TWA1	TWA1	TWA1	TWA1	TWA1	TWA1	TWA1	TWA1	TWA1	TWA1	TWA1	TWA1	TWA1	TWA1	TWA1	TWA1	TWA1
ABA concentration (µM]	0	0.1	0.3	1	3	0	0.1	0.3	1	3	0	0.1	0.3	1	3	0	0.1	0.3	1	3
GUS	0.575	0.544	0.509	0.511	0.545	1.005	1.027	1.039	0.996	0.924	1.026	1.034	1.099	1.047	0.969	0.963	0.935	1.093	1.011	0.945
	0.574	0.511	0.523	0.589	0.573	1.027	0.958	0.989	1.059	0.983	1.067	1.066	1.314	1.021	0.967	0.904	0.906	1.002	1.089	0.973
	0.583	0.531	0.527	0.587	0.519	1.092	0.913	0.995	0.911	1.022	1.077	1.027	1.236	1.038	0.911	0.976	0.952	0.916	0.987	0.919
RLU	6867	10795	25175	68796	119667	12159	28083	50233	108740	119334	6408	147517	35227	69296	105042	2031	5899	12572	36166	51329
	5054	16166	25619	49825	73325	10257	28020	73162	85875	203145	6124	149008	39469	69263	83698	2365	6126	10892	30037	42956
	8626	16941	28554	56204	73473	10712	24615	32911	120132	171096	7374	209637	42295	61324	112983	2663	7617	19646	30676	50170
RLU/GUS	11942.6	19843.8	49459.7	134630	219572	12098.5	27344.7	48347.4	109177	129149	6245.61	142666	32053.7	66185.3	108402	2109.03	6309.09	11502.3	35772.5	54316.4
	8804.88	31636	48984.7	84592.5	127967	9987.34	29248.4	73975.7	81090.7	206658	5739.46	139782	30037.3	67838.4	86554.3	2616.15	6761.59	10870.3	27582.2	44148
	14795.9	31904	54182.2	95747.9	141566	9809.52	26960.6	33076.4	131868	167413	6846.8	204126	34219.3	59079	124021	2728.48	8001.05	21447.6	31080	54591.9
MW	11847.8	27794.6	50875.5	104990	163035	10631.8	27851.2	51799.9	107379	167740	6277.29	162191	32103.4	64367.6	106326	2484.56	7023.91	14606.7	31478.2	51018.8
STABW	2446.74	5623.14	2346.17	21447.7	40361.5	1039.66	1000.34	16874.6	20768.8	31643.7	452.624	29675.3	1707.64	3799.99	15366	269.465	715.211	4844.11	3355.52	4859.68

## Sheet: 2c
Protoplast assay
2c
10µM ABA
Experiment 1
temperature	15°C					20°C					25°C					30°C
protein (0.3µg)	TWA1	AlTWA1	SaTWA1	TWA1_ΔN	TWA1_AlHVR	TWA1	AlTWA1	SaTWA1	TWA1_ΔN	TWA1_AlHVR	TWA1	AlTWA1	SaTWA1	TWA1_ΔN	TWA1_AlHVR	TWA1	AlTWA1	SaTWA1	TWA1_ΔN	TWA1_AlHVR
GUS	0.568	0.542	0.525	0.548	0.555	1.093	1.272	1.062	1.003	1.26	1.515	1.441	1.464	1.447	1.441	1.578	1.474	1.284	1.295	1.473
	0.544	0.536	0.509	0.508	0.532	1.096	1.274	1.064	1.071	1.248	1.537	1.436	1.472	1.277	1.436	1.535	1.456	1.24	1.445	1.462
	0.543	0.528	0.519	0.501	0.537	1.017	1.258	1.054	1.099	1.245	1.582	1.448	1.481	1.384	1.448	1.512	1.43	1.459	1.488	1.445
RLU	114644	133814	124309	105918	123439	256473	166543	275956	253079	196411	265353	120841	344932	364329	120841	128378	34434	165837	338950	35865
	174727	153669	143399	103625	135228	257338	155738	266088	258577	156103	189203	133952	315300	290323	133952	104937	37511	158570	370981	30300
	118189	104184	113441	165128	134370	278238	156204	236522	269526	151648	210574	158632	345832	346255	158632	102784	29523	139887	325648	29823
RLU/GUS	201838	246889	236779	193281	222413	234651	130930	259846	252322	155882	175150	83859.1	235609	251782	83859.1	81354.9	23360.9	129157	261737	24348.3
	321189	286696	281727	203986	254188	234797	122243	250083	241435	125083	123099	93281.3	214198	227348	93281.3	68362.9	25763	127879	256734	20725
	217659	197318	218576	329597	250223	273587	124169	224404	245247	121806	133106	109552	233512	250184	109552	67978.8	20645.5	95878.7	218849	20638.8
MW	246896	243634	245694	242288	242275	247678	125781	244777	246335	134257	143785	95564.3	227773	243105	95564.3	72565.5	23256.5	117638	245774	21904
STABW	52929.2	36560.8	26540.7	61891.1	14137.6	18320.3	3725.04	14947.3	4510.66	15349.7	22551.8	10612.8	9637.08	11161	10612.8	6216.99	2090.55	15395.1	19147.6	1728.7
Experiment 2
temperature	15°C					20°C					25°C					30°C
protein (0.3µg)	TWA1	AlTWA1	SaTWA1	TWA1_ΔN	TWA1_AlHVR	TWA1	AlTWA1	SaTWA1	TWA1_ΔN	TWA1_AlHVR	TWA1	AlTWA1	SaTWA1	TWA1_ΔN	TWA1_AlHVR	TWA1	AlTWA1	SaTWA1	TWA1_ΔN	TWA1_AlHVR
GUS	0.519	0.589	0.582	0.531	0.577	1.198	1.075	1.032	1.006	1.087	1.532	1.536	1.574	1.475	1.457	1.215	1.263	1.027	1.234	1.259
	0.664	0.501	0.566	0.583	0.597	1.054	1.021	1.268	1.029	1.036	1.572	1.506	1.556	1.182	1.114	1.217	1.242	1.268	1.203	1.227
	0.597	0.573	0.527	0.559	0.519	1.048	1.006	1.021	1.047	0.941	1.548	1.516	1.565	1.634	1.508	1.246	1.255	1.233	1.254	1.269
RLU	125950	101781	164310	134799	137450	240847	152536	296455	246393	145849	202810	108171	348622	387143	98934	90716	31884	119673	341749	18482
	170981	102999	146455	125322	134637	262224	124445	260783	273066	160690	236603	143305	387355	343135	142603	77624	31424	129513	242202	26536
	139648	199510	102399	149505	136546	307674	106664	258961	246219	100552	213713	187199	337327	295978	153832	93474	21629	148602	336690	29353
RLU/GUS	242678	172803	282320	253859	238215	201041	141894	287263	244923	134176	132383	70423.8	221488	262470	67902.5	74663.4	25244.7	116527	276944	14679.9
	257502	205587	258754	214961	225523	248789	121885	205665	265370	155106	150511	95156	248943	290300	128010	63783.1	25301.1	102140	201332	21626.7
	233916	348185	194306	267451	263094	293582	106028	253635	235166	106857	138057	123482	215544	181137	102011	75019.3	17234.3	120521	268493	23130.8
MW	244699	242192	245127	245423	242277	247804	123269	248854	248487	132046	140317	96354	228658	244636	99307.7	71155.2	22593.3	113062	248923	19812.5
STABW	9734.05	76134.3	37201.3	22243.7	15605.3	37786.2	14674.9	33483.2	12585.5	19755.3	7571.34	21677.5	14547	46315.5	24613	5214.93	3789.52	7893.79	33828.5	3680.86

## Sheet: 2e
Intramolekulares FRET-FLIM
2e
yeast (AH109)
Lifetime
unit	ns	ns	ns	ns	ns	ns	ns	ns	ns	ns	p>	0.05	ns
temperature	17°C		22°C		27°C		32°C		37°C		p<	0.05	*
donor	meGFP:TWA1:mCherry	meGFP:mCherry	meGFP:TWA1:mCherry	meGFP:mCherry	meGFP:TWA1:mCherry	meGFP:mCherry	meGFP:TWA1:mCherry	meGFP:mCherry	meGFP:TWA1:mCherry	meGFP:mCherry	p<	0.01	**
	1.63	2.03	2.19	2.03	2.48	2.02	2.59	2.09	2.6	1.96	p<	0.001	***
	1.82	2.041	2.38	2.07	2.41	2.06	2.598	2.01	2.69	1.834	p<	0.0001	****
	1.9	2.102	2.29	2.01	2.457	2.06	2.53	2.01	2.6	1.815	p<	1e-05	*****
	1.849	2.091	2.07	1.98	2.49	1.92	2.52	1.99	2.6	1.87
	1.995	2.08	2.27	2.055	2.46	1.94	2.5	2.01	2.62	2
	1.6	1.89	2.21	2.07	2.426	2.11	2.57	2.08	2.6	2.01
	1.63	2.07	2.33	2.01	2.48	1.861	2.52	1.813	2.62	2.098
	1.8	2.06	2.34	2	2.49	1.983	2.58	1.864	2.64	2.145
	1.67	2.14	2.25	2	2.49	2.09	2.53	1.997	2.64	2.09
	1.64	2.11	2.21	2.077	2.48	2.095	2.52	2.04	2.63	2.035
	1.67	1.804	2.2	2	2.46	2.092	2.51	2	2.61	1.87
	1.72	1.927	2.11	1.85		1.95	2.57	2.09	2.61	2.01
	1.8	1.99	2.29	1.99		2.075	2.52	2.128	2.61	2.16
	1.91	2.04	2.36	2.09		1.92	2.54	2.07		1.87
		2.01	2.045	2.113		2.13	2.55	2.124		2.15
			2.35				2.51
Student t-Test ( compared to 17°C)			3.26012e-12	0.926301	3.30193e-15	0.870654	2.61099e-20	0.888928	6.42567e-19	0.429082
significance level			*****	ns	*****	ns	*****	ns	*****	ns

## Sheet: 2f
Yeast growth assay
2f
yeast (AH109)
growth condition	-L-W-H
AD	TWA1								JAM2								twa1								TWA1_ΔN
BD	JAM2								JAM2								JAM2								JAM2
temperature	20°C		25°C		30°C		35°C		20°C		25°C		30°C		35°C		20°C		25°C		30°C		35°C		20°C		25°C		30°C		35°C
time (h)	0	24	0	24	0	24	0	24	0	24	0	24	0	24	0	24	0	24	0	24	0	24	0	24	0	24	0	24	0	24	0	24
OD600	0.02	0.022	0.02	0.53	0.02	1.44	0.02	0.81	0.02	0.56	0.02	0.86	0.02	2.71	0.02	1.04	0.02	0.02	0.02	0.023	0.02	0.022	0.02	0.02	0.02	0.63	0.02	0.83	0.02	2.61	0.02	1.19
	0.02	0.021	0.02	0.51	0.02	1.38	0.02	0.88	0.02	0.53	0.02	0.83	0.02	2.22	0.02	1.07	0.02	0.021	0.02	0.022	0.02	0.023	0.02	0.021	0.02	0.64	0.02	0.87	0.02	2.33	0.02	1.04
	0.02	0.02	0.02	0.55	0.02	1.41	0.02	0.86	0.02	0.51	0.02	0.85	0.02	2.79	0.02	1.16	0.02	0.02	0.02	0.025	0.02	0.02	0.02	0.022	0.02	0.67	0.02	0.84	0.02	2.36	0.02	1.08
growth rate (µ)	0.00397126		0.136548		0.178194		0.154221		0.138842		0.156717		0.20454		0.164635		0		0.00582341		0.00397126		0		0.143749		0.155237		0.202974		0.170249
	0.00203292		0.134945		0.176421		0.157675		0.136548		0.155237		0.19623		0.16582		0.00203292		0.00397126		0.00582341		0.00203292		0.144406		0.157198		0.198245		0.164635
	0		0.138091		0.177317		0.156717		0.134945		0.156229		0.205753		0.169185		0		0.00929765		0		0.00397126		0.146314		0.155736		0.198779		0.166208
mean grwoth rate (µ)	0.00200139		0.136528		0.177311		0.156204		0.136778		0.156061		0.202175		0.166547		0.000677641		0.00636411		0.00326489		0.00200139		0.144823		0.156057		0.199999		0.167031
SD	0.00162141		0.00128449		0.000723967		0.0014558		0.00159924		0.000615588		0.00423215		0.00192729		0.000958329		0.00220785		0.0024293		0.00162141		0.00108794		0.000832196		0.00211458		0.00236457

## Sheet: 2g
Yeast growth assay
2g
yeast (AH109)
growth condition	-L-W-H
AD	AlTWA1								TWA1_AlHvr								SaTWA1
BD	JAM2								JAM2								JAM2
temperature	20°C		25°C		30°C		35°C		20°C		25°C		30°C		35°C		20°C		25°C		30°C		35°C
time (h)	0	24	0	24	0	24	0	24	0	24	0	24	0	24	0	24	0	24	0	24	0	24	0	24
OD600	0.02	0.51	0.02	0.81	0.02	3.76	0.02	2.16	0.02	0.54	0.02	0.8	0.02	3.84	0.02	2.15	0.02	0.025	0.02	0.035	0.02	0.65	0.02	0.59
	0.02	0.45	0.02	0.87	0.02	3.78	0.02	2.11	0.02	0.34	0.02	0.9	0.02	3.81	0.02	2.09	0.02	0.026	0.02	0.039	0.02	0.78	0.02	0.51
	0.02	0.49	0.02	0.82	0.02	3.81	0.02	2.07	0.02	0.3	0.02	0.72	0.02	3.73	0.02	2.36	0.02	0.022	0.02	0.032	0.02	0.68	0.02	0.57
growth rate (µ)	0.134945		0.154221		0.218185		0.195089		0.137327		0.153703		0.219062		0.194895		0.00929765		0.0233173		0.145052		0.141016
	0.12973		0.157198		0.218406		0.194113		0.118051		0.158611		0.218736		0.193716		0.0109318		0.0278262		0.152648		0.134945
	0.133278		0.154732		0.218736		0.193315		0.112835		0.149313		0.217851		0.198779		0.00397126		0.0195835		0.146932		0.139579
mean grwoth rate (µ)	0.132651		0.155384		0.218442		0.194172		0.122738		0.153876		0.21855		0.195797		0.00806692		0.0235757		0.148211		0.138514
SD	0.00217476		0.00129995		0.000226157		0.000725174		0.0105334		0.00379771		0.00051155		0.00216274		0.00297192		0.00337004		0.00323051		0.00259065

## Sheet: Statistics_2a
Protoplast assay Statistics
2a
10µM ABA	/25°C
Experiment 1
line	WT					twa1-1					twa1-2					twa1-2					p>	0.05	ns
protein	TWA1	TWA1	TWA1	TWA1	TWA1	TWA1	TWA1	TWA1	TWA1	TWA1	TWA1	TWA1	TWA1	TWA1	TWA1	twa1	twa1	twa1	twa1	twa1	p<	0.05	*
concentration (µg )	0	0.1	0.3	1	3	0	0.1	0.3	1	3	0	0.1	0.3	1	3	0	0.1	0.3	1	3	p<	0.01	**
GUS	1.055	1.072	0.914	1.214	1.102	1.134	1.201	1.269	1.431	1.231	1.052	1.075	0.981	1.138	1.235	1.052	1.109	1.417	1.076	1.315	p<	0.001	***
	0.964	1.032	0.982	1.129	1.02	1.213	1.197	1.162	1.51	1.281	1.094	1.056	1.167	1.19	1.244	1.094	1.218	1.363	1.469	1.272	p<	0.0001	****
	1.058	1.033	0.897	0.943	0.974	1.249	1.533	1.477	1.598	1.235	1.065	1.158	1.197	1.242	1.322	1.065	1.347	1.34	1.14	1.317	p<	1e-05	*****
RLU	99299	111159	84785	96777	78161	262649	282932	170451	193441	101398	253673	154543	81476	79975	61151	253673	308737	326069	248468	300729
	94569	89721	84112	95886	74272	329936	246806	151444	146551	101757	236043	153022	100533	85305	61286	236043	225399	327099	344350	327156
	125009	88884	83093	84387	78868	307005	260951	303991	146802	100198	266819	139598	110178	90488	97174	266819	321480	324195	271154	287404
RLU/GUS	94122.3	103693	92762.6	79717.5	70926.5	231613	235580	134319	135179	82370.4	241134	143761	83054	70276.8	49515	241134	278392	230112	230918	228691
	98100.6	86939	85653.8	84930	72815.7	272000	206187	130330	97053.6	79435.6	215761	144907	86146.5	71684.9	49265.3	215761	185057	239985	234411	257198
	118156	86044.5	92634.3	89487.8	80973.3	245801	170222	205817	91866.1	81132	250534	120551	92045.1	72856.7	73505.3	250534	238664	241937	237854	218226
Student t-Test ( compared to concentration 0µg)		0.297812	0.168092	0.0779388	0.0238687		0.109126	0.0269051	0.00142459	0.000141441		0.00160359	0.000156178	9.44426e-05	0.000170078		0.954148	0.895898	0.900008	0.946956
significance level		ns	ns	ns	*		ns	*	**	***		**	***	****	***		ns	ns	ns	ns
Experiment 2
line	WT					twa1-1					twa1-2					twa1-2
protein	TWA1	TWA1	TWA1	TWA1	TWA1	TWA1	TWA1	TWA1	TWA1	TWA1	TWA1	TWA1	TWA1	TWA1	TWA1	twa1	twa1	twa1	twa1	twa1
concentration (µg )	0	0.1	0.3	1	3	0	0.1	0.3	1	3	0	0.1	0.3	1	3	0	0.1	0.3	1	3
GUS	1.096	1.082	1.057	1.033	1	1.079	0.978	0.968	1.019	1.08	1.047	1.06	1.074	1.011	1.077	0.918	0.908	0.973	0.953	1.003
	1.154	1.192	0.918	1.031	1.088	1.125	0.905	0.911	1.046	1.014	1.094	1.036	1.001	1.096	1.033	0.996	1.005	0.945	0.994	1.031
	0.967	1.036	1.123	1.039	1.042	1.081	0.983	0.945	0.998	1.041	1.01	1.02	1.152	1.042	1.053	0.991	0.91	0.992	0.901	1.076
RLU	102353	90099	95439	85648	64472	235454	180845	186631	135432	95731	267354	170163	98531	70677	55365	208192	220417	240780	145363	239981
	103105	123752	93317	80023	71399	293937	207030	130102	130431	92194	253750	128527	95781	90303	54980	243355	263583	241511	242099	234511
	141969	92737	92163	98220	100167	295165	194743	162536	91905	65561	214884	125937	88792	70490	67534	226125	183417	194495	274455	249354
RLU/GUS	93387.8	83270.8	90292.3	82911.9	64472	218215	184913	192801	132907	88639.8	255352	160531	91742.1	69908	51406.7	226789	242750	247461	152532	239263
	89345.8	103819	101653	77616.9	65624.1	261277	228762	142812	124695	90921.1	231947	124061	95685.3	82393.2	53223.6	244332	262272	255567	243560	227460
	146814	89514.5	82068.6	94533.2	96129.6	273048	198111	171996	92089.2	62978.9	212756	123468	77076.4	67648.8	64134.9	228179	201557	196064	304612	231742
Student t-Test ( compared to concentration 0µg)		0.416471	0.393355	0.265192	0.179952		0.0905599	0.0209072	0.00297002	0.000849344		0.00498721	0.000430613	0.000261023	0.000165194		0.903332	0.997335	0.992118	0.968399
significance level		ns	ns	ns	ns		ns	*	**	***		**	***	***	***		ns	ns	ns	ns

## Sheet: Statistics_2b
Protoplast assay Statistics
2b
Experiment 1
protein (0.3µg)	TWA1
ABA concentration (µM)	0				0.1				0.3				1				3
temperature (°C)	15	20	25	30	15	20	25	30	15	20	25	30	15	20	25	30	15	20	25	30	p>	0.05	ns
RLU/GUS	12848.4	8645.54	7143.95	2583.7	24104.4	27972.6	14110.4	6953.17	55093.3	49033.1	28220.5	15174	94229.8	136082	62651	30502.7	149057	146125	140293	54184.7	p<	0.05	*
	12735.3	11986.3	6187.5	2667.01	25898.6	25477.1	16198.1	7008.21	44777.6	55325.9	30561.5	15934.3	108571	92934.5	66795.2	32141	178951	184209	91022.8	49126.7	p<	0.01	**
	9882.98	11422.4	6390.71	2201.48	33028.8	30200.3	19440	7527.81	52224	48600.2	36315.3	11940.3	111624	95184.8	64854.6	28389.4	171018	168665	89163.6	48698.5	p<	0.001	***
Student t-Test ( compared to concentration 15°C)		0.467042	0.00659921	0.000679175		0.949328	0.0240517	0.00380417		0.942678	0.00823281	0.00039023		0.83876	0.00188393	0.000168709		0.999539	0.03499	0.000221853	p<	0.0001	****
significance level		ns	**	***		ns	*	**		ns	**	***		ns	**	***		ns	*	***	p<	1e-05	*****
Experiment 2
protein (0.3µg)	TWA1
ABA concentration (µM)	0				0.1				0.3				1				3
temperature (°C)	15	20	25	30	15	20	25	30	15	20	25	30	15	20	25	30	15	20	25	30
RLU/GUS	11942.6	12098.5	6245.61	2109.03	19843.8	27344.7	142666	6309.09	49459.7	48347.4	32053.7	11502.3	134630	109177	66185.3	35772.5	219572	129149	108402	54316.4
	8804.88	9987.34	5739.46	2616.15	31636	29248.4	139782	6761.59	48984.7	73975.7	30037.3	10870.3	84592.5	81090.7	67838.4	27582.2	127967	206658	86554.3	44148
	14795.9	9809.52	6846.8	2728.48	31904	26960.6	204126	8001.05	54182.2	33076.4	34219.3	21447.6	95747.9	131868	59079	31080	141566	167413	124021	54591.9
Student t-Test ( compared to concentration 15°C)		0.552963	0.0339868	0.00577086		0.989478	0.0032581	0.00178553		0.942525	0.000792311	0.000677057		0.915375	0.0577319	0.0087182		0.903039	0.136876	0.0175896
significance level		ns	*	**		ns	**	**		ns	***	***		ns	ns	**		ns	ns	*

## Sheet: Statistics_2c
Protoplast assay Statistics
2c
10µM ABA
Experiment 1													Experiment 2
two-way Anova test folowed by a Tukey-Kramer post hoc test													two-way Anova test folowed by a Tukey-Kramer post hoc test
whole dataset								only lines					whole dataset								only lines
line	temperature	line	temperature	p-value	Alpha	Sig		lines	p-value	Alpha	Sig		line	temperature	line	temperature	p-value	Alpha	Sig		lines	p-value	Alpha	Sig
TWA1	20°C	TWA1	15°C	1	0.05	0		AlTWA1 TWA1	29.7979	0.05	1		TWA1	20°C	TWA1	15°C	1	0.05	0		AlTWA1 TWA1	0.0034	0.05	1
TWA1	25°C	TWA1	15°C	0.01159	0.05	1		SaTWA1 TWA1	0.08417	0.05	0		TWA1	25°C	TWA1	15°C	0.06508	0.05	0		SaTWA1 TWA1	0.15886	0.05	0
TWA1	25°C	TWA1	20°C	0.01057	0.05	1		SaTWA1 AlTWA1	0.00895787	0.05	1		TWA1	25°C	TWA1	20°C	0.04966	0.05	1		SaTWA1 AlTWA1	0.246832	0.05	1
TWA1	30°C	TWA1	15°C	0.113352	0.05	1		TWA1_deltaN TWA1	1.61421	0.05	1		TWA1	30°C	TWA1	15°C	5.15753	0.05	1		TWA1_deltaN TWA1	11.1192	0.05	1
TWA1	30°C	TWA1	20°C	0.102601	0.05	1		TWA1_deltaN AlTWA1	0	0.05	1		TWA1	30°C	TWA1	20°C	3.64623	0.05	1		TWA1_deltaN AlTWA1	0	0.05	1
TWA1	30°C	TWA1	25°C	0.28203	0.05	0		TWA1_deltaN SaTWA1	0.03724	0.05	1		TWA1	30°C	TWA1	25°C	0.63177	0.05	0		TWA1_deltaN SaTWA1	0.07562	0.05	0
AlTWA1	15°C	TWA1	15°C	1	0.05	0		TWA1_AlHVR TWA1	43.3067	0.05	1		AlTWA1	15°C	TWA1	15°C	1	0.05	0		TWA1_AlHVR TWA1	0.00535	0.05	1
AlTWA1	15°C	TWA1	20°C	1	0.05	0		TWA1_AlHVR AlTWA1	0.99995	0.05	0		AlTWA1	15°C	TWA1	20°C	1	0.05	0		TWA1_AlHVR AlTWA1	0.99985	0.05	0
AlTWA1	15°C	TWA1	25°C	0.01695	0.05	1		TWA1_AlHVR SaTWA1	0.0122804	0.05	1		AlTWA1	15°C	TWA1	25°C	0.08045	0.05	0		TWA1_AlHVR SaTWA1	0.409862	0.05	1
AlTWA1	15°C	TWA1	30°C	0.172701	0.05	1		TWA1_AlHVR TWA1_deltaN	0	0.05	1		AlTWA1	15°C	TWA1	30°C	6.82079	0.05	1		TWA1_AlHVR TWA1_deltaN	0	0.05	1
AlTWA1	20°C	TWA1	15°C	0.00126	0.05	1							AlTWA1	20°C	TWA1	15°C	0.0135	0.05	1
AlTWA1	20°C	TWA1	20°C	0.00114	0.05	1		Sig=1= 0.05 significant					AlTWA1	20°C	TWA1	20°C	0.00993	0.05	1
AlTWA1	20°C	TWA1	25°C	1	0.05	0							AlTWA1	20°C	TWA1	25°C	1	0.05	0
AlTWA1	20°C	TWA1	30°C	0.76141	0.05	0							AlTWA1	20°C	TWA1	30°C	0.93934	0.05	0
AlTWA1	20°C	AlTWA1	15°C	0.00191	0.05	1							AlTWA1	20°C	AlTWA1	15°C	0.01722	0.05	1
AlTWA1	25°C	TWA1	15°C	2.37277	0.05	1							AlTWA1	25°C	TWA1	15°C	8.2795	0.05	1
AlTWA1	25°C	TWA1	20°C	2.13741	0.05	1							AlTWA1	25°C	TWA1	20°C	59.1363	0.05	1
AlTWA1	25°C	TWA1	25°C	0.87157	0.05	0							AlTWA1	25°C	TWA1	25°C	0.98765	0.05	0
AlTWA1	25°C	TWA1	30°C	0.99997	0.05	0							AlTWA1	25°C	TWA1	30°C	0.99999	0.05	0
AlTWA1	25°C	AlTWA1	15°C	0.36664	0.05	1							AlTWA1	25°C	AlTWA1	15°C	0.00108	0.05	1
AlTWA1	25°C	AlTWA1	20°C	0.99875	0.05	0							AlTWA1	25°C	AlTWA1	20°C	0.99998	0.05	0
AlTWA1	30°C	TWA1	15°C	0.284182	0.05	1							AlTWA1	30°C	TWA1	15°C	0.0279967	0.05	1
AlTWA1	30°C	TWA1	20°C	0.0160731	0.05	1							AlTWA1	30°C	TWA1	20°C	0.0286088	0.05	1
AlTWA1	30°C	TWA1	25°C	0.00136	0.05	1							AlTWA1	30°C	TWA1	25°C	0.01932	0.05	1
AlTWA1	30°C	TWA1	30°C	0.85052	0.05	0							AlTWA1	30°C	TWA1	30°C	0.96724	0.05	0
AlTWA1	30°C	AlTWA1	15°C	0.0158477	0.05	1							AlTWA1	30°C	AlTWA1	15°C	0.0350856	0.05	1
AlTWA1	30°C	AlTWA1	20°C	0.01242	0.05	1							AlTWA1	30°C	AlTWA1	20°C	0.08885	0.05	0
AlTWA1	30°C	AlTWA1	25°C	0.25944	0.05	0							AlTWA1	30°C	AlTWA1	25°C	0.52113	0.05	0
SaTWA1	15°C	TWA1	15°C	1	0.05	0							SaTWA1	15°C	TWA1	15°C	1	0.05	0
SaTWA1	15°C	TWA1	20°C	1	0.05	0							SaTWA1	15°C	TWA1	20°C	1	0.05	0
SaTWA1	15°C	TWA1	25°C	0.01335	0.05	1							SaTWA1	15°C	TWA1	25°C	0.06273	0.05	0
SaTWA1	15°C	TWA1	30°C	0.132243	0.05	1							SaTWA1	15°C	TWA1	30°C	0.49171	0.05	1
SaTWA1	15°C	AlTWA1	15°C	1	0.05	0							SaTWA1	15°C	AlTWA1	15°C	1	0.05	0
SaTWA1	15°C	AlTWA1	20°C	0.00147	0.05	1							SaTWA1	15°C	AlTWA1	20°C	0.01294	0.05	1
SaTWA1	15°C	AlTWA1	25°C	2.78552	0.05	1							SaTWA1	15°C	AlTWA1	25°C	79.0527	0.05	1
SaTWA1	15°C	AlTWA1	30°C	0.0159567	0.05	1							SaTWA1	15°C	AlTWA1	30°C	0.0269792	0.05	1
SaTWA1	20°C	TWA1	15°C	1	0.05	0							SaTWA1	20°C	TWA1	15°C	1	0.05	0
SaTWA1	20°C	TWA1	20°C	1	0.05	0							SaTWA1	20°C	TWA1	20°C	1	0.05	0
SaTWA1	20°C	TWA1	25°C	0.01485	0.05	1							SaTWA1	20°C	TWA1	25°C	0.04524	0.05	1
SaTWA1	20°C	TWA1	30°C	0.148866	0.05	1							SaTWA1	20°C	TWA1	30°C	3.24212	0.05	1
SaTWA1	20°C	AlTWA1	15°C	1	0.05	0							SaTWA1	20°C	AlTWA1	15°C	1	0.05	0
SaTWA1	20°C	AlTWA1	20°C	0.00165	0.05	1							SaTWA1	20°C	AlTWA1	20°C	0.00894	0.05	1
SaTWA1	20°C	AlTWA1	25°C	3.14782	0.05	1							SaTWA1	20°C	AlTWA1	25°C	5.2748	0.05	1
SaTWA1	20°C	AlTWA1	30°C	0.0159065	0.05	1							SaTWA1	20°C	AlTWA1	30°C	0.0269809	0.05	1
SaTWA1	20°C	SaTWA1	15°C	1	0.05	0							SaTWA1	20°C	SaTWA1	15°C	1	0.05	0
SaTWA1	25°C	TWA1	15°C	1	0.05	0							SaTWA1	25°C	TWA1	15°C	1	0.05	0
SaTWA1	25°C	TWA1	20°C	1	0.05	0							SaTWA1	25°C	TWA1	20°C	1	0.05	0
SaTWA1	25°C	TWA1	25°C	0.09261	0.05	0							SaTWA1	25°C	TWA1	25°C	0.22551	0.05	0
SaTWA1	25°C	TWA1	30°C	1.41404	0.05	1							SaTWA1	25°C	TWA1	30°C	30.5125	0.05	1
SaTWA1	25°C	AlTWA1	15°C	1	0.05	0							SaTWA1	25°C	AlTWA1	15°C	1	0.05	0
SaTWA1	25°C	AlTWA1	20°C	0.01322	0.05	1							SaTWA1	25°C	AlTWA1	20°C	0.05967	0.05	0
SaTWA1	25°C	AlTWA1	25°C	29.9176	0.05	1							SaTWA1	25°C	AlTWA1	25°C	0.00452	0.05	1
SaTWA1	25°C	AlTWA1	30°C	0.0399164	0.05	1							SaTWA1	25°C	AlTWA1	30°C	0.138401	0.05	1
SaTWA1	25°C	SaTWA1	15°C	1	0.05	0							SaTWA1	25°C	SaTWA1	15°C	1	0.05	0
SaTWA1	25°C	SaTWA1	20°C	1	0.05	0							SaTWA1	25°C	SaTWA1	20°C	1	0.05	0
SaTWA1	30°C	TWA1	15°C	43.9952	0.05	1							SaTWA1	30°C	TWA1	15°C	0.00484	0.05	1
SaTWA1	30°C	TWA1	20°C	39.7279	0.05	1							SaTWA1	30°C	TWA1	20°C	0.00351	0.05	1
SaTWA1	30°C	TWA1	25°C	0.99982	0.05	0							SaTWA1	30°C	TWA1	25°C	0.99997	0.05	0
SaTWA1	30°C	TWA1	30°C	0.92209	0.05	0							SaTWA1	30°C	TWA1	30°C	0.9926	0.05	0
SaTWA1	30°C	AlTWA1	15°C	67.1957	0.05	1							SaTWA1	30°C	AlTWA1	15°C	0.00625	0.05	1
SaTWA1	30°C	AlTWA1	20°C	1	0.05	0							SaTWA1	30°C	AlTWA1	20°C	1	0.05	0
SaTWA1	30°C	AlTWA1	25°C	0.99998	0.05	0							SaTWA1	30°C	AlTWA1	25°C	1	0.05	0
SaTWA1	30°C	AlTWA1	30°C	0.03138	0.05	1							SaTWA1	30°C	AlTWA1	30°C	0.19452	0.05	0
SaTWA1	30°C	SaTWA1	15°C	51.4478	0.05	1							SaTWA1	30°C	SaTWA1	15°C	0.00463	0.05	1
SaTWA1	30°C	SaTWA1	20°C	57.9532	0.05	1							SaTWA1	30°C	SaTWA1	20°C	0.00315	0.05	1
SaTWA1	30°C	SaTWA1	25°C	0.00498	0.05	1							SaTWA1	30°C	SaTWA1	25°C	0.02365	0.05	1
TWA1_deltaN	15°C	TWA1	15°C	1	0.05	0							TWA1_deltaN	15°C	TWA1	15°C	1	0.05	0
TWA1_deltaN	15°C	TWA1	20°C	1	0.05	0							TWA1_deltaN	15°C	TWA1	20°C	1	0.05	0
TWA1_deltaN	15°C	TWA1	25°C	0.01978	0.05	1							TWA1_deltaN	15°C	TWA1	25°C	0.06115	0.05	0
TWA1_deltaN	15°C	TWA1	30°C	0.205926	0.05	1							TWA1_deltaN	15°C	TWA1	30°C	4.75686	0.05	1
TWA1_deltaN	15°C	AlTWA1	15°C	1	0.05	0							TWA1_deltaN	15°C	AlTWA1	15°C	1	0.05	0
TWA1_deltaN	15°C	AlTWA1	20°C	0.00226	0.05	1							TWA1_deltaN	15°C	AlTWA1	20°C	0.01257	0.05	1
TWA1_deltaN	15°C	AlTWA1	25°C	4.38677	0.05	1							TWA1_deltaN	15°C	AlTWA1	25°C	76.5541	0.05	1
TWA1_deltaN	15°C	AlTWA1	30°C	0.216213	0.05	1							TWA1_deltaN	15°C	AlTWA1	30°C	0.0263023	0.05	1
TWA1_deltaN	15°C	SaTWA1	15°C	1	0.05	0							TWA1_deltaN	15°C	SaTWA1	15°C	1	0.05	0
TWA1_deltaN	15°C	SaTWA1	20°C	1	0.05	0							TWA1_deltaN	15°C	SaTWA1	20°C	1	0.05	0
TWA1_deltaN	15°C	SaTWA1	25°C	1	0.05	0							TWA1_deltaN	15°C	SaTWA1	25°C	1	0.05	0
TWA1_deltaN	15°C	SaTWA1	30°C	79.9613	0.05	1							TWA1_deltaN	15°C	SaTWA1	30°C	0.00449	0.05	1
TWA1_deltaN	20°C	TWA1	15°C	1	0.05	0							TWA1_deltaN	20°C	TWA1	15°C	1	0.05	0
TWA1_deltaN	20°C	TWA1	20°C	1	0.05	0							TWA1_deltaN	20°C	TWA1	20°C	1	0.05	0
TWA1_deltaN	20°C	TWA1	25°C	0.01238	0.05	1							TWA1_deltaN	20°C	TWA1	25°C	0.04675	0.05	1
TWA1_deltaN	20°C	TWA1	30°C	0.012179	0.05	1							TWA1_deltaN	20°C	TWA1	30°C	3.37808	0.05	1
TWA1_deltaN	20°C	AlTWA1	15°C	1	0.05	0							TWA1_deltaN	20°C	AlTWA1	15°C	1	0.05	0
TWA1_deltaN	20°C	AlTWA1	20°C	0.00135	0.05	1							TWA1_deltaN	20°C	AlTWA1	20°C	0.00928	0.05	1
TWA1_deltaN	20°C	AlTWA1	25°C	2.55729	0.05	1							TWA1_deltaN	20°C	AlTWA1	25°C	54.9013	0.05	1
TWA1_deltaN	20°C	AlTWA1	30°C	0.282533	0.05	1							TWA1_deltaN	20°C	AlTWA1	30°C	0.0275386	0.05	1
TWA1_deltaN	20°C	SaTWA1	15°C	1	0.05	0							TWA1_deltaN	20°C	SaTWA1	15°C	1	0.05	0
TWA1_deltaN	20°C	SaTWA1	20°C	1	0.05	0							TWA1_deltaN	20°C	SaTWA1	20°C	1	0.05	0
TWA1_deltaN	20°C	SaTWA1	25°C	1	0.05	0							TWA1_deltaN	20°C	SaTWA1	25°C	1	0.05	0
TWA1_deltaN	20°C	SaTWA1	30°C	47.3298	0.05	1							TWA1_deltaN	20°C	SaTWA1	30°C	0.00327	0.05	1
TWA1_deltaN	20°C	TWA1_deltaN	15°C	1	0.05	0							TWA1_deltaN	20°C	TWA1_deltaN	15°C	1	0.05	0
TWA1_deltaN	25°C	TWA1	15°C	1	0.05	0							TWA1_deltaN	25°C	TWA1	15°C	1	0.05	0
TWA1_deltaN	25°C	TWA1	20°C	1	0.05	0							TWA1_deltaN	25°C	TWA1	20°C	1	0.05	0
TWA1_deltaN	25°C	TWA1	25°C	0.01801	0.05	1							TWA1_deltaN	25°C	TWA1	25°C	0.06543	0.05	0
TWA1_deltaN	25°C	TWA1	30°C	0.185057	0.05	1							TWA1_deltaN	25°C	TWA1	30°C	5.19386	0.05	1
TWA1_deltaN	25°C	AlTWA1	15°C	1	0.05	0							TWA1_deltaN	25°C	AlTWA1	15°C	1	0.05	0
TWA1_deltaN	25°C	AlTWA1	20°C	0.00204	0.05	1							TWA1_deltaN	25°C	AlTWA1	20°C	0.01358	0.05	1
TWA1_deltaN	25°C	AlTWA1	25°C	3.93456	0.05	1							TWA1_deltaN	25°C	AlTWA1	25°C	83.3597	0.05	1
TWA1_deltaN	25°C	AlTWA1	30°C	0.0158221	0.05	1							TWA1_deltaN	25°C	AlTWA1	30°C	0.0281506	0.05	1
TWA1_deltaN	25°C	SaTWA1	15°C	1	0.05	0							TWA1_deltaN	25°C	SaTWA1	15°C	1	0.05	0
TWA1_deltaN	25°C	SaTWA1	20°C	1	0.05	0							TWA1_deltaN	25°C	SaTWA1	20°C	1	0.05	0
TWA1_deltaN	25°C	SaTWA1	25°C	1	0.05	0							TWA1_deltaN	25°C	SaTWA1	25°C	1	0.05	0
TWA1_deltaN	25°C	SaTWA1	30°C	71.9596	0.05	1							TWA1_deltaN	25°C	SaTWA1	30°C	0.00487	0.05	1
TWA1_deltaN	25°C	TWA1_deltaN	15°C	1	0.05	0							TWA1_deltaN	25°C	TWA1_deltaN	15°C	1	0.05	0
TWA1_deltaN	25°C	TWA1_deltaN	20°C	1	0.05	0							TWA1_deltaN	25°C	TWA1_deltaN	20°C	1	0.05	0
TWA1_deltaN	30°C	TWA1	15°C	1	0.05	0							TWA1_deltaN	30°C	TWA1	15°C	1	0.05	0
TWA1_deltaN	30°C	TWA1	20°C	1	0.05	0							TWA1_deltaN	30°C	TWA1	20°C	1	0.05	0
TWA1_deltaN	30°C	TWA1	25°C	0.01322	0.05	1							TWA1_deltaN	30°C	TWA1	25°C	0.04497	0.05	1
TWA1_deltaN	30°C	TWA1	30°C	0.130892	0.05	1							TWA1_deltaN	30°C	TWA1	30°C	3.21727	0.05	1
TWA1_deltaN	30°C	AlTWA1	15°C	1	0.05	0							TWA1_deltaN	30°C	AlTWA1	15°C	1	0.05	0
TWA1_deltaN	30°C	AlTWA1	20°C	0.00145	0.05	1							TWA1_deltaN	30°C	AlTWA1	20°C	0.00888	0.05	1
TWA1_deltaN	30°C	AlTWA1	25°C	2.75606	0.05	1							TWA1_deltaN	30°C	AlTWA1	25°C	5.2354	0.05	1
TWA1_deltaN	30°C	AlTWA1	30°C	0.0159612	0.05	1							TWA1_deltaN	30°C	AlTWA1	30°C	0.0268792	0.05	1
TWA1_deltaN	30°C	SaTWA1	15°C	1	0.05	0							TWA1_deltaN	30°C	SaTWA1	15°C	1	0.05	0
TWA1_deltaN	30°C	SaTWA1	20°C	1	0.05	0							TWA1_deltaN	30°C	SaTWA1	20°C	1	0.05	0
TWA1_deltaN	30°C	SaTWA1	25°C	1	0.05	0							TWA1_deltaN	30°C	SaTWA1	25°C	1	0.05	0
TWA1_deltaN	30°C	SaTWA1	30°C	50.9175	0.05	1							TWA1_deltaN	30°C	SaTWA1	30°C	0.00312	0.05	1
TWA1_deltaN	30°C	TWA1_deltaN	15°C	1	0.05	0							TWA1_deltaN	30°C	TWA1_deltaN	15°C	1	0.05	0
TWA1_deltaN	30°C	TWA1_deltaN	20°C	1	0.05	0							TWA1_deltaN	30°C	TWA1_deltaN	20°C	1	0.05	0
TWA1_deltaN	30°C	TWA1_deltaN	25°C	1	0.05	0							TWA1_deltaN	30°C	TWA1_deltaN	25°C	1	0.05	0
TWA1_AlHVR	15°C	TWA1	15°C	1	0.05	0							TWA1_AlHVR	15°C	TWA1	15°C	1	0.05	0
TWA1_AlHVR	15°C	TWA1	20°C	1	0.05	0							TWA1_AlHVR	15°C	TWA1	20°C	1	0.05	0
TWA1_AlHVR	15°C	TWA1	25°C	0.01981	0.05	1							TWA1_AlHVR	15°C	TWA1	25°C	0.07988	0.05	0
TWA1_AlHVR	15°C	TWA1	30°C	0.206286	0.05	1							TWA1_AlHVR	15°C	TWA1	30°C	6.75599	0.05	1
TWA1_AlHVR	15°C	AlTWA1	15°C	1	0.05	0							TWA1_AlHVR	15°C	AlTWA1	15°C	1	0.05	0
TWA1_AlHVR	15°C	AlTWA1	20°C	0.00226	0.05	1							TWA1_AlHVR	15°C	AlTWA1	20°C	0.01708	0.05	1
TWA1_AlHVR	15°C	AlTWA1	25°C	4.39457	0.05	1							TWA1_AlHVR	15°C	AlTWA1	25°C	0.00107	0.05	1
TWA1_AlHVR	15°C	AlTWA1	30°C	0.216183	0.05	1							TWA1_AlHVR	15°C	AlTWA1	30°C	0.0034808	0.05	1
TWA1_AlHVR	15°C	SaTWA1	15°C	1	0.05	0							TWA1_AlHVR	15°C	SaTWA1	15°C	1	0.05	0
TWA1_AlHVR	15°C	SaTWA1	20°C	1	0.05	0							TWA1_AlHVR	15°C	SaTWA1	20°C	1	0.05	0
TWA1_AlHVR	15°C	SaTWA1	25°C	1	0.05	0							TWA1_AlHVR	15°C	SaTWA1	25°C	1	0.05	0
TWA1_AlHVR	15°C	SaTWA1	30°C	80.0989	0.05	1							TWA1_AlHVR	15°C	SaTWA1	30°C	0.0062	0.05	1
TWA1_AlHVR	15°C	TWA1_deltaN	15°C	1	0.05	0							TWA1_AlHVR	15°C	TWA1_deltaN	15°C	1	0.05	0
TWA1_AlHVR	15°C	TWA1_deltaN	20°C	1	0.05	0							TWA1_AlHVR	15°C	TWA1_deltaN	20°C	1	0.05	0
TWA1_AlHVR	15°C	TWA1_deltaN	25°C	1	0.05	0							TWA1_AlHVR	15°C	TWA1_deltaN	25°C	1	0.05	0
TWA1_AlHVR	15°C	TWA1_deltaN	30°C	1	0.05	0							TWA1_AlHVR	15°C	TWA1_deltaN	30°C	1	0.05	0
TWA1_AlHVR	20°C	TWA1	15°C	0.00366	0.05	1							TWA1_AlHVR	20°C	TWA1	15°C	0.03114	0.05	1
TWA1_AlHVR	20°C	TWA1	20°C	0.00332	0.05	1							TWA1_AlHVR	20°C	TWA1	20°C	0.0233	0.05	1
TWA1_AlHVR	20°C	TWA1	25°C	1	0.05	0							TWA1_AlHVR	20°C	TWA1	25°C	1	0.05	0
TWA1_AlHVR	20°C	TWA1	30°C	0.52551	0.05	0							TWA1_AlHVR	20°C	TWA1	30°C	0.81317	0.05	0
TWA1_AlHVR	20°C	AlTWA1	15°C	0.00547	0.05	1							TWA1_AlHVR	20°C	AlTWA1	15°C	0.03915	0.05	1
TWA1_AlHVR	20°C	AlTWA1	20°C	1	0.05	0							TWA1_AlHVR	20°C	AlTWA1	20°C	1	0.05	0
TWA1_AlHVR	20°C	AlTWA1	25°C	0.97982	0.05	0							TWA1_AlHVR	20°C	AlTWA1	25°C	0.9989	0.05	0
TWA1_AlHVR	20°C	AlTWA1	30°C	0.00448	0.05	1							TWA1_AlHVR	20°C	AlTWA1	30°C	0.04168	0.05	1
TWA1_AlHVR	20°C	SaTWA1	15°C	0.00425	0.05	1							TWA1_AlHVR	20°C	SaTWA1	15°C	0.02993	0.05	1
TWA1_AlHVR	20°C	SaTWA1	20°C	0.00475	0.05	1							TWA1_AlHVR	20°C	SaTWA1	20°C	0.02109	0.05	1
TWA1_AlHVR	20°C	SaTWA1	25°C	0.0345	0.05	1							TWA1_AlHVR	20°C	SaTWA1	25°C	0.12307	0.05	0
TWA1_AlHVR	20°C	SaTWA1	30°C	1	0.05	0							TWA1_AlHVR	20°C	SaTWA1	30°C	1	0.05	0
TWA1_AlHVR	20°C	TWA1_deltaN	15°C	0.00644	0.05	1							TWA1_AlHVR	20°C	TWA1_deltaN	15°C	0.02911	0.05	1
TWA1_AlHVR	20°C	TWA1_deltaN	20°C	0.00392	0.05	1							TWA1_AlHVR	20°C	TWA1_deltaN	20°C	0.02184	0.05	1
TWA1_AlHVR	20°C	TWA1_deltaN	25°C	0.00583	0.05	1							TWA1_AlHVR	20°C	TWA1_deltaN	25°C	0.03132	0.05	1
TWA1_AlHVR	20°C	TWA1_deltaN	30°C	0.0042	0.05	1							TWA1_AlHVR	20°C	TWA1_deltaN	30°C	0.02095	0.05	1
TWA1_AlHVR	20°C	TWA1_AlHVR	15°C	0.00645	0.05	1							TWA1_AlHVR	20°C	TWA1_AlHVR	15°C	0.03885	0.05	1
TWA1_AlHVR	25°C	TWA1	15°C	2.37277	0.05	1							TWA1_AlHVR	25°C	TWA1	15°C	0.00114	0.05	1
TWA1_AlHVR	25°C	TWA1	20°C	2.13741	0.05	1							TWA1_AlHVR	25°C	TWA1	20°C	81.4478	0.05	1
TWA1_AlHVR	25°C	TWA1	25°C	0.87157	0.05	0							TWA1_AlHVR	25°C	TWA1	25°C	0.99418	0.05	0
TWA1_AlHVR	25°C	TWA1	30°C	0.99997	0.05	0							TWA1_AlHVR	25°C	TWA1	30°C	0.99996	0.05	0
TWA1_AlHVR	25°C	AlTWA1	15°C	0.36664	0.05	1							TWA1_AlHVR	25°C	AlTWA1	15°C	0.00149	0.05	1
TWA1_AlHVR	25°C	AlTWA1	20°C	0.99875	0.05	0							TWA1_AlHVR	25°C	AlTWA1	20°C	1	0.05	0
TWA1_AlHVR	25°C	AlTWA1	25°C	1	0.05	0							TWA1_AlHVR	25°C	AlTWA1	25°C	1	0.05	0
TWA1_AlHVR	25°C	AlTWA1	30°C	0.25944	0.05	0							TWA1_AlHVR	25°C	AlTWA1	30°C	0.45179	0.05	0
TWA1_AlHVR	25°C	SaTWA1	15°C	2.78552	0.05	1							TWA1_AlHVR	25°C	SaTWA1	15°C	0.00109	0.05	1
TWA1_AlHVR	25°C	SaTWA1	20°C	3.14782	0.05	1							TWA1_AlHVR	25°C	SaTWA1	20°C	72.7006	0.05	1
TWA1_AlHVR	25°C	SaTWA1	25°C	29.9176	0.05	1							TWA1_AlHVR	25°C	SaTWA1	25°C	0.00612	0.05	1
TWA1_AlHVR	25°C	SaTWA1	30°C	0.99998	0.05	0							TWA1_AlHVR	25°C	SaTWA1	30°C	1	0.05	0
TWA1_AlHVR	25°C	TWA1_deltaN	15°C	4.38677	0.05	1							TWA1_AlHVR	25°C	TWA1_deltaN	15°C	0.00105	0.05	1
TWA1_AlHVR	25°C	TWA1_deltaN	20°C	2.55729	0.05	1							TWA1_AlHVR	25°C	TWA1_deltaN	20°C	75.6512	0.05	1
TWA1_AlHVR	25°C	TWA1_deltaN	25°C	3.93456	0.05	1							TWA1_AlHVR	25°C	TWA1_deltaN	25°C	0.00115	0.05	1
TWA1_AlHVR	25°C	TWA1_deltaN	30°C	2.75606	0.05	1							TWA1_AlHVR	25°C	TWA1_deltaN	30°C	72.1605	0.05	1
TWA1_AlHVR	25°C	TWA1_AlHVR	15°C	4.39457	0.05	1							TWA1_AlHVR	25°C	TWA1_AlHVR	15°C	0.00147	0.05	1
TWA1_AlHVR	25°C	TWA1_AlHVR	20°C	0.97982	0.05	0							TWA1_AlHVR	25°C	TWA1_AlHVR	20°C	0.99964	0.05	0
TWA1_AlHVR	30°C	TWA1	15°C	0.0161081	0.05	1							TWA1_AlHVR	30°C	TWA1	15°C	0.0029138	0.05	1
TWA1_AlHVR	30°C	TWA1	20°C	0.00541202	0.05	1							TWA1_AlHVR	30°C	TWA1	20°C	0.0246616	0.05	1
TWA1_AlHVR	30°C	TWA1	25°C	0.00114	0.05	1							TWA1_AlHVR	30°C	TWA1	25°C	0.01477	0.05	1
TWA1_AlHVR	30°C	TWA1	30°C	0.82194	0.05	0							TWA1_AlHVR	30°C	TWA1	30°C	0.94645	0.05	0
TWA1_AlHVR	30°C	AlTWA1	15°C	0.0159177	0.05	1							TWA1_AlHVR	30°C	AlTWA1	15°C	0.0273396	0.05	1
TWA1_AlHVR	30°C	AlTWA1	20°C	0.01059	0.05	1							TWA1_AlHVR	30°C	AlTWA1	20°C	0.07043	0.05	0
TWA1_AlHVR	30°C	AlTWA1	25°C	0.2331	0.05	0							TWA1_AlHVR	30°C	AlTWA1	25°C	0.45576	0.05	0
TWA1_AlHVR	30°C	AlTWA1	30°C	1	0.05	0							TWA1_AlHVR	30°C	AlTWA1	30°C	1	0.05	0
TWA1_AlHVR	30°C	SaTWA1	15°C	0.0160351	0.05	1							TWA1_AlHVR	30°C	SaTWA1	15°C	0.0284448	0.05	1
TWA1_AlHVR	30°C	SaTWA1	20°C	0.0159815	0.05	1							TWA1_AlHVR	30°C	SaTWA1	20°C	0.0234753	0.05	1
TWA1_AlHVR	30°C	SaTWA1	25°C	0.0401089	0.05	1							TWA1_AlHVR	30°C	SaTWA1	25°C	0.102674	0.05	1
TWA1_AlHVR	30°C	SaTWA1	30°C	0.02702	0.05	1							TWA1_AlHVR	30°C	SaTWA1	30°C	0.15898	0.05	0
TWA1_AlHVR	30°C	TWA1_deltaN	15°C	0.0015848	0.05	1							TWA1_AlHVR	30°C	TWA1_deltaN	15°C	0.0279843	0.05	1
TWA1_AlHVR	30°C	TWA1_deltaN	20°C	0.0160737	0.05	1							TWA1_AlHVR	30°C	TWA1_deltaN	20°C	0.0238732	0.05	1
TWA1_AlHVR	30°C	TWA1_deltaN	25°C	0.0158895	0.05	1							TWA1_AlHVR	30°C	TWA1_deltaN	25°C	0.0292431	0.05	1
TWA1_AlHVR	30°C	TWA1_deltaN	30°C	0.0160398	0.05	1							TWA1_AlHVR	30°C	TWA1_deltaN	30°C	0.0234028	0.05	1
TWA1_AlHVR	30°C	TWA1_AlHVR	15°C	0.0158473	0.05	1							TWA1_AlHVR	30°C	TWA1_AlHVR	15°C	0.0271383	0.05	1
TWA1_AlHVR	30°C	TWA1_AlHVR	20°C	0.00379	0.05	1							TWA1_AlHVR	30°C	TWA1_AlHVR	20°C	0.03236	0.05	1
TWA1_AlHVR	30°C	TWA1_AlHVR	25°C	0.2331	0.05	0							TWA1_AlHVR	30°C	TWA1_AlHVR	25°C	0.38982	0.05	0
