# Supplementary material for: The temperature sensor TWA1 is required for thermotolerance in Arabidopsis
Source: Nature. 2024 May 15;629(8014):1126–32. doi: 10.1038/s41586-024-07424-x (PMC11136664; doi:10.1038/s41586-024-07424-x)
Supplement: Supplementary file 5 — Source Data Fig. 3 [file 41586_2024_7424_MOESM5_ESM.xlsx]

## Sheet: Figure_3a
Protoplast assay
3a
10µM ABA	/25°C
Experiment 1
line	tpr(tpl,tpr2,tpr4)
+ 3µg TPL/TPR	- TPL/TPR					+ TPR2					+ TPL
protein	TWA1	TWA1	TWA1	TWA1	TWA1	TWA1	TWA1	TWA1	TWA1	TWA1	TWA1	TWA1	TWA1	TWA1	TWA1
concentration (µg )	0	0.1	0.3	1	3	0	0.1	0.3	1	3	0	0.1	0.3	1	3
GUS	0.937	1.08	1.126	1.045	0.923	0.88	0.823	0.963	0.999	0.94	0.601	0.983	0.905	0.939	0.892
	0.911	0.901	1.148	1.073	0.876	0.806	1.107	0.913	1.056	0.815	0.914	0.98	1.131	0.863	1.309
	1.152	1.131	1.084	0.901	1.146	1.081	0.985	1.084	0.843	1.014	1.131	0.913	1.189	1.018	1.539
RLU	236862	243036	268925	244590	249485	243445	140742	99160	70146	50553	200847	138720	107715	64665	43800
	212081	246070	287939	261152	223150	211221	139378	92356	75924	47690	230299	160045	105400	60533	74544
	278522	258262	258230	242438	242845	274817	131535	103272	64863	55954	309508	167194	111947	74135	82021
RLU/GUS	252788	225033	238832	234057	270298	276642	171011	102970	70216.2	53779.8	334188	141119	119022	68865.8	49103.1
	232800	273108	250818	243385	254737	262061	125906	101157	71897.7	58515.3	251968	163311	93191.9	70142.5	56947.3
	241773	228348	238220	269077	211907	254225	133538	95269.4	76943.1	55181.5	273659	183126	94152.2	72824.2	53295
MW	242453	242163	242623	248840	245647	264309	143485	99798.6	73019	55825.5	286605	162519	102122	70610.8	53115.1
STABW	8174.01	21922.9	5799.94	14807.7	24689.5	9288.88	19711.6	3287.11	2858.39	1986.2	34792	17158.4	11956.6	1649.57	3204.88
Experiment 2
line	tpr(tpl,tpr2,tpr4)
+ 3µg TPL/TPR	- TPL/TPR					+ TPR2					+ TPL
protein	TWA1	TWA1	TWA1	TWA1	TWA1	TWA1	TWA1	TWA1	TWA1	TWA1	TWA1	TWA1	TWA1	TWA1	TWA1
concentration (µg )	0	0.1	0.3	1	3	0	0.1	0.3	1	3	0	0.1	0.3	1	3
GUS	0.964	0.935	1.008	0.945	0.977	0.987	1.081	0.921	0.948	0.958	0.951	0.934	0.923	0.928	0.932
	0.984	0.962	1.084	1.022	0.945	0.902	0.996	0.989	0.983	0.92	0.967	0.967	0.912	0.917	1.282
	1.085	0.992	0.926	1.005	0.995	0.975	0.987	0.986	0.935	1.048	0.975	0.847	0.966	1.032	1.142
RLU	217060	220179	238847	252936	258178	244535	129657	94515	65343	50120	277867	164302	103563	72477	59399
	235946	223100	244754	244013	225354	237001	135546	96968	80066	51622	226066	128646	100560	73989	69914
	273903	260482	238182	217498	222597	217519	165723	98325	68695	56325	266955	148923	102987	50593	51415
RLU/GUS	225166	235486	236951	267657	264256	247756	119942	102622	68927.2	52317.3	292184	175912	112203	78100.2	63732.8
	239783	231913	225788	238760	238470	262751	136090	98046.5	81450.7	56110.9	233781	133036	110263	80685.9	54535.1
	252445	262583	257216	216416	223716	223096	167906	99721.1	73470.6	53745.2	273800	175824	106612	49024.2	45021.9
MW	239131	243327	239985	240944	242147	244534	141313	100130	74616.2	54057.8	266588	161591	109693	69270.1	54429.9
STABW	11146.2	13693.7	13008.6	20976.1	16753.5	16348.2	19926.4	1890.23	5176.45	1564.4	24382.3	20191.2	2317.83	14354.9	7639.07

## Sheet: 3b
Protoplast assay
3b
10µM ABA	/25°C
Experiment 1
line	jam (jam1,jam2,jam3)
+ 3µg JAMs	- JAM					+ JAM1					+ JAM2					+ JAM3
protein	TWA1	TWA1	TWA1	TWA1	TWA1	TWA1	TWA1	TWA1	TWA1	TWA1	TWA1	TWA1	TWA1	TWA1	TWA1	TWA1	TWA1	TWA1	TWA1	TWA1
concentration (µg )	0	0.1	0.3	1	3	0	0.1	0.3	1	3	0	0.1	0.3	1	3	0	0.1	0.3	1	3
GUS	1.48	1.537	1.474	1.577	1.599	1.483	1.554	1.52	1.462	1.471	1.556	1.509	1.329	1.433	1.407	1.39	1.421	1.432	1.406	1.368
	1.445	1.359	1.336	1.406	1.415	1.53	1.477	1.533	1.44	1.453	1.45	1.275	1.406	1.439	1.489	1.466	1.464	1.431	1.383	1.398
	1.337	1.423	1.468	1.49	1.401	1.504	1.497	1.437	1.468	1.47	1.464	1.513	1.361	1.396	1.411	1.343	1.357	1.41	1.369	1.352
RLU	222795	276397	234392	261984	283145	234590	233385	203854	158347	127349	303392	215573	137388	146373	127175	225345	241852	235948	232559	233070
	250973	209565	230161	257757	229668	248754	198942	203663	126057	124503	279932	190608	139842	124993	114269	244627	237219	222826	237490	221358
	246740	268634	279529	240575	244855	217558	208741	172832	149813	123058	269528	243229	141999	125472	103715	233077	235495	248032	230576	232136
RLU/GUS	150537	179829	159018	166128	177076	158186	150183	134114	108308	86573.1	194982	142858	103377	102144	90387.3	162119	170198	164768	165405	170373
	173684	154205	172276	183326	162310	162584	134693	132853	87539.6	85686.9	193057	149496	99460.9	86861	76742.1	166867	162035	155713	171721	158339
	184547	188780	190415	161460	174772	144653	139440	120273	102052	83712.9	184104	160759	104334	89879.7	73504.6	173550	173541	175909	168427	171698
MW	169589	174271	173903	170305	171386	155141	141439	129080	99300.2	85324.3	190714	151038	102391	92961.7	80211.4	167512	168591	165464	168517	166803
STABW	14183.3	14651.9	12869.4	9402.9	6486.49	7630.54	6479.89	6248.87	8699.35	1195.47	4739.83	7388.99	2108.25	6609.09	7315.9	4688.83	4832.83	8259.53	2579.38	6009.58
Experiment 2
line	jam (jam1,jam2,jam3)
+ 3µg JAMs	- JAM					+ JAM1					+ JAM2					+ JAM3
protein	TWA1	TWA1	TWA1	TWA1	TWA1	TWA1	TWA1	TWA1	TWA1	TWA1	TWA1	TWA1	TWA1	TWA1	TWA1	TWA1	TWA1	TWA1	TWA1	TWA1
concentration (µg )	0	0.1	0.3	1	3	0	0.1	0.3	1	3	0	0.1	0.3	1	3	0	0.1	0.3	1	3
GUS	0.914	0.908	0.946	0.941	0.998	0.944	0.911	0.977	0.921	0.904	0.913	0.955	0.961	0.928	0.955	0.978	0.948	0.961	0.958	0.963
	0.933	0.91	0.925	0.938	0.905	0.911	0.905	0.913	0.94	0.907	0.963	0.937	0.905	0.94	0.917	0.901	0.934	0.967	0.907	0.919
	0.953	0.939	0.924	0.963	0.919	0.962	0.96	0.958	0.955	0.936	0.911	0.926	1.054	0.946	0.958	0.935	0.962	0.979	0.904	0.96
RLU	158166	151329	165227	169296	165042	175488	138917	140279	101931	73899	118873	148778	105385	91871	72572	135444	132473	162497	163712	133852
	129037	162956	189469	129263	163698	122750	102511	104775	85365	79126	137723	166008	121074	88598	76892	132797	196540	169132	135147	177091
	174676	148170	112295	174324	142983	147407	160636	107065	85663	79617	203808	124672	100913	84411	79646	208654	153089	161077	158485	170642
RLU/GUS	173048	166662	174659	179911	165373	185898	152488	143581	110674	81746.7	130200	155788	109662	98998.9	75991.6	138491	139739	169092	170889	138995
	138303	179073	204831	137807	180882	134742	113272	114759	90813.8	87239.3	143015	177170	133783	94253.2	83851.7	147388	210428	174904	149004	192700
	183291	157796	121531	181022	155585	153230	167329	111759	89699.5	85060.9	223719	134635	95742.9	89229.4	83137.8	223159	159136	164532	175315	177752
MW	164881	167843	167007	166247	167280	157957	144363	123366	97062.5	84682.3	165645	155864	113063	94160.5	80993.7	169680	169768	169509	165070	169816
STABW	19252.6	8726.38	34434.8	20114.9	10414.9	21150.2	22804.5	14346.5	9635.7	2258.26	41396.6	17364.8	15715.1	3988.93	3548.99	37990	29821.7	4244.49	11502.7	22631.8

## Sheet: 3d
FRET-FLIM
3d
N. benthamiana
Lifetime
unit	ns
temperature	20°C	20°C	20°C	37°C	37°C	37°C	37°C	37°C
donor	TWA1	TWA1	TWA1	TWA1	TWA1	TWA1	TWA1	TWA1
acceptor		JAM2	TPL		JAM2	TPL	JAM2	TPL
localication	nucleus	nucleus	nucles	nucleus	nucleus	nucleus	nucleus	nucleus
	overall	overall	overall	inside subdomain	inside subdomain	inside subdomain	outside subdomain	outside subdomain
	2.9	2.88	3147	2.79	2.4	2.28	2.93	2.97
	2.84	2.95	3.08	2.82	2.43	2.21	2.94	2.98
	2.93	2.97	3.05	2.81	2.6	2.5	2.95	2.84
	2.9	2.83	3.07	2.8	2.37	2.67	2.95	2.89
	2.96	2.9	3.11	2.89	2.61	2.2	3	2.86
	2.83	2.95	3141	2.82	2.62	2.47	3.02	2.89
	2.81	2.98	3142	2.81	2.3	2.35	2.9	2.96
	2.9	2.94	3041	2.86	2.42	2.34	2.95	2.98
	2.95	2.91	2.94	2.83	2.43	2.25	2.95	2.82
	2.95	2.83	3026	2.8	2.55	2.36	2.97	2.95
	3.03	2.98	3.04	2.9	2.6	2.32	2.96	2.94
	3.01	3.04	3023	2.84	2.61	2.48	2.94	2.94
	2.95	2.94	3033	2.83	2.24	2.51	2.98	2.94
	3	2.95	3089	2.81	2.33	2.25	2.94	2.86
	2.95	3.01	3059	2.8	2.36	2.37	2.95	2905
	2.9	2.96	3.06	2.98	2.37	2.41	2.91	2.95
	2.89	2.87		2.86	2.51	2.42	2.86	2916
	2.99	2.96		2.81	2.52	2.48	2.88	2.91
	2.81	2.97		2.81	2.43	2.51	2.92	2.95
	2.88	2.96		2.85	2.36		2.9	2.87
	2.93	2.93		2.84	2.45		2.93	2.89
	2.97	2.99		2.83	2.55		2.89	3.02
	2.94	3.04		2.91	2.46		2.98	3
	2.93	3.05		2.86	2.51		2.89	2.95
	3	3.01					2.87	3.07
	3.02	2.99					2.89	2.91
	2.86	3.04					2.87	2.95
	3	2.93					2.96	3.04
	2.96	2.95					3.01	3.07
	2.93	3.06					2.91	2.99
Mann-Whitney U Test		0.56192	0.3843		0.00129	0.00127	0.38209	0.28774
significance level		n.s.	n.s.		***	***	n.s.	n.s.

## Sheet: Statistics_3a
Protoplast assay Statistics
3a
10µM ABA
Experiment 1													Experiment 2
two-way Anova test followed by a Tukey-Kramer post hoc test													two-way Anova test followed by a Tukey-Kramer post hoc test
whole dataset								only TPL/TPR					whole dataset								only TPL/TPR
TPL/TPR2	µg TWA1	TPL/TPR2	µg TWA1	p-value	Alpha	Sig		TPL/TPR2	p-value	Alpha	Sig		TPL/TPR2	µg TWA1	TPL/TPR2	µg TWA1	p-value	Alpha	Sig		TPL/TPR2	p-value	Alpha	Sig
without	0.1	without	0	1	0.05	0		TPR2 without	0	0.05	1		without	0.1	without	0	1	0.05	0		TPR2 without	0	0.05	1
without	0.3	without	0	1	0.05	0		TPL without	0	0.05	1		without	0.3	without	0	1	0.05	0		TPL without	0	0.05	1
without	0.3	without	0.1	1	0.05	0		TPL TPR2	0.5111	0.05	0		without	0.3	without	0.1	1	0.05	0		TPL TPR2	0.33219	0.05	0
without	1	without	0	1	0.05	0							without	1	without	0	1	0.05	0
without	1	without	0.1	1	0.05	0		Sig=1= 0.05 significant					without	1	without	0.1	1	0.05	0
without	1	without	0.3	1	0.05	0							without	1	without	0.3	1	0.05	0
without	3	without	0	1	0.05	0							without	3	without	0	1	0.05	0
without	3	without	0.1	1	0.05	0							without	3	without	0.1	1	0.05	0
without	3	without	0.3	1	0.05	0							without	3	without	0.3	1	0.05	0
without	3	without	1	1	0.05	0							without	3	without	1	1	0.05	0
TPR2	0	without	0	0.97891	0.05	0							TPR2	0	without	0	1	0.05	0
TPR2	0	without	0.1	0.97649	0.05	0							TPR2	0	without	0.1	1	0.05	0
TPR2	0	without	0.3	0.98024	0.05	0							TPR2	0	without	0.3	1	0.05	0
TPR2	0	without	1	0.99923	0.05	0							TPR2	0	without	1	1	0.05	0
TPR2	0	without	3	0.99486	0.05	0							TPR2	0	without	3	1	0.05	0
TPR2	0.1	without	0	3.82683	0.05	1							TPR2	0.1	without	0	1.65088	0.05	1
TPR2	0.1	without	0.1	4.02718	0.05	1							TPR2	0.1	without	0.1	0.760431	0.05	1
TPR2	0.1	without	0.3	3.71437	0.05	1							TPR2	0.1	without	0.3	1.40946	0.05	1
TPR2	0.1	without	1	1.25269	0.05	1							TPR2	0.1	without	1	1.18032	0.05	1
TPR2	0.1	without	3	2.18758	0.05	1							TPR2	0.1	without	3	0.945255	0.05	1
TPR2	0.1	TPR2	0	0.0887313	0.05	1							TPR2	0.1	TPR2	0	0.612669	0.05	1
TPR2	0.3	without	0	0.00857372	0.05	1							TPR2	0.3	without	0	0.00721232	0.05	1
TPR2	0.3	without	0.1	0.00869328	0.05	1							TPR2	0.3	without	0.1	0.00653428	0.05	1
TPR2	0.3	without	0.3	0.00850645	0.05	1							TPR2	0.3	without	0.3	0.00704164	0.05	1
TPR2	0.3	without	1	0.00692935	0.05	1							TPR2	0.3	without	1	0.00687621	0.05	1
TPR2	0.3	without	3	0.00075795	0.05	1							TPR2	0.3	without	3	0.00066884	0.05	1
TPR2	0.3	TPR2	0	0.0129326	0.05	1							TPR2	0.3	TPR2	0	0.00639691	0.05	1
TPR2	0.3	TPR2	0.1	0.2831	0.05	0							TPR2	0.3	TPR2	0.1	0.283	0.05	0
TPR2	1	without	0	0.0320512	0.05	1							TPR2	1	without	0	0.0082608	0.05	1
TPR2	1	without	0.1	0.0319578	0.05	1							TPR2	1	without	0.1	0.0866788	0.05	1
TPR2	1	without	0.3	0.0321058	0.05	1							TPR2	1	without	0.3	0.0834487	0.05	1
TPR2	1	without	1	0.0838052	0.05	1							TPR2	1	without	1	0.0843858	0.05	1
TPR2	1	without	3	0.0330672	0.05	1							TPR2	1	without	3	0.0855493	0.05	1
TPR2	1	TPR2	0	0.00499534	0.05	1							TPR2	1	TPR2	0	0.215088	0.05	1
TPR2	1	TPR2	0.1	0.00559	0.05	1							TPR2	1	TPR2	0.1	0.00532	0.05	1
TPR2	1	TPR2	0.3	0.90464	0.05	0							TPR2	1	TPR2	0.3	0.89785	0.05	0
TPR2	3	without	0	0.0143973	0.05	1							TPR2	3	without	0	0.00486424	0.05	1
TPR2	3	without	0.1	0.0143799	0.05	1							TPR2	3	without	0.1	0.00474599	0.05	1
TPR2	3	without	0.3	0.0144074	0.05	1							TPR2	3	without	0.3	0.00484039	0.05	1
TPR2	3	without	1	0.00495091	0.05	1							TPR2	3	without	1	0.00481345	0.05	1
TPR2	3	without	3	0.399267	0.05	1							TPR2	3	without	3	0.00047795	0.05	1
TPR2	3	TPR2	0	0.00453554	0.05	1							TPR2	3	TPR2	0	0.00471149	0.05	1
TPR2	3	TPR2	0.1	28.0909	0.05	1							TPR2	3	TPR2	0.1	11.8196	0.05	1
TPR2	3	TPR2	0.3	0.27429	0.05	0							TPR2	3	TPR2	0.3	0.15225	0.05	0
TPR2	3	TPR2	1	0.9977	0.05	0							TPR2	3	TPR2	1	0.97928	0.05	0
TPL	0	without	0	0.2689	0.05	0							TPL	0	without	0	0.84089	0.05	0
TPL	0	without	0.1	0.26028	0.05	0							TPL	0	without	0.1	0.94567	0.05	0
TPL	0	without	0.3	0.27402	0.05	0							TPL	0	without	0.3	0.86767	0.05	0
TPL	0	without	1	0.50158	0.05	0							TPL	0	without	1	0.89449	0.05	0
TPL	0	without	3	0.37588	0.05	0							TPL	0	without	3	0.92306	0.05	0
TPL	0	TPR2	0	0.97515	0.05	0							TPL	0	TPR2	0	0.96357	0.05	0
TPL	0	TPR2	0.1	0.00839384	0.05	1							TPL	0	TPR2	0.1	0.0169852	0.05	1
TPL	0	TPR2	0.3	0.0144079	0.05	1							TPL	0	TPR2	0.3	0.0845122	0.05	1
TPL	0	TPR2	1	0.00551668	0.05	1							TPL	0	TPR2	1	0.00466845	0.05	1
TPL	0	TPR2	3	2.8363e-05	0.05	1							TPL	0	TPR2	3	0.000474712	0.05	1
TPL	0.1	without	0	0.00109	0.05	1							TPL	0.1	without	0	72.6605	0.05	1
TPL	0.1	without	0.1	0.00115	0.05	1							TPL	0.1	without	0.1	33.2037	0.05	1
TPL	0.1	without	0.3	0.00106	0.05	1							TPL	0.1	without	0.3	61.9741	0.05	1
TPL	0.1	without	1	35.5683	0.05	1							TPL	0.1	without	1	5.1819	0.05	1
TPL	0.1	without	3	62.3892	0.05	1							TPL	0.1	without	3	41.3946	0.05	1
TPL	0.1	TPR2	0	2.33464	0.05	1							TPL	0.1	TPR2	0	26.4897	0.05	1
TPL	0.1	TPR2	0.1	0.99381	0.05	0							TPL	0.1	TPR2	0.1	0.98154	0.05	0
TPL	0.1	TPR2	0.3	0.02007	0.05	1							TPL	0.1	TPR2	0.3	0.01343	0.05	1
TPL	0.1	TPR2	1	20.3025	0.05	1							TPL	0.1	TPR2	1	12.4558	0.05	1
TPL	0.1	TPR2	3	0.992224	0.05	1							TPL	0.1	TPR2	3	0.280057	0.05	1
TPL	0.1	TPL	0	0.0518192	0.05	1							TPL	0.1	TPL	0	0.443233	0.05	1
TPL	0.3	without	0	0.00961196	0.05	1							TPL	0.3	without	0	0.0011679	0.05	1
TPL	0.3	without	0.1	0.00977008	0.05	1							TPL	0.3	without	0.1	0.00894191	0.05	1
TPL	0.3	without	0.3	0.00095233	0.05	1							TPL	0.3	without	0.3	0.0109716	0.05	1
TPL	0.3	without	1	0.00737161	0.05	1							TPL	0.3	without	1	0.0102513	0.05	1
TPL	0.3	without	3	0.00082481	0.05	1							TPL	0.3	without	3	0.00951532	0.05	1
TPL	0.3	TPR2	0	0.0127834	0.05	1							TPL	0.3	TPR2	0	0.00842033	0.05	1
TPL	0.3	TPR2	0.1	0.36113	0.05	0							TPL	0.3	TPR2	0.1	0.67864	0.05	0
TPL	0.3	TPR2	0.3	1	0.05	0							TPL	0.3	TPR2	0.3	0.99999	0.05	0
TPL	0.3	TPR2	1	0.84167	0.05	0							TPL	0.3	TPR2	1	0.52466	0.05	0
TPL	0.3	TPR2	3	0.20979	0.05	0							TPL	0.3	TPR2	3	0.03589	0.05	1
TPL	0.3	TPL	0	0.0142674	0.05	1							TPL	0.3	TPL	0	0.0310822	0.05	1
TPL	0.3	TPL	0.1	0.02899	0.05	1							TPL	0.3	TPL	0.1	0.06504	0.05	0
TPL	1	without	0	0.0328193	0.05	1							TPL	1	without	0	0.214943	0.05	1
TPL	1	without	0.1	0.0327274	0.05	1							TPL	1	without	0.1	0.333877	0.05	1
TPL	1	without	0.3	0.0032873	0.05	1							TPL	1	without	0.3	0.164189	0.05	1
TPL	1	without	1	0.0860026	0.05	1							TPL	1	without	1	0.144197	0.05	1
TPL	1	without	3	0.0830801	0.05	1							TPL	1	without	3	0.0142004	0.05	1
TPL	1	TPR2	0	0.00493319	0.05	1							TPL	1	TPR2	0	0.0143555	0.05	1
TPL	1	TPR2	0.1	0.00371	0.05	1							TPL	1	TPR2	0.1	0.00201	0.05	1
TPL	1	TPR2	0.3	0.83904	0.05	0							TPL	1	TPR2	0.3	0.71127	0.05	0
TPL	1	TPR2	1	1	0.05	0							TPL	1	TPR2	1	1	0.05	0
TPL	1	TPR2	3	0.99953	0.05	0							TPL	1	TPR2	3	0.9988	0.05	0
TPL	1	TPL	0	0.000817547	0.05	1							TPL	1	TPL	0	0.00555839	0.05	1
TPL	1	TPL	0.1	13.2741	0.05	1							TPL	1	TPL	0.1	4.58523	0.05	1
TPL	1	TPL	0.3	0.75881	0.05	0							TPL	1	TPL	0.3	0.30877	0.05	0
TPL	3	without	0	0.0145559	0.05	1							TPL	3	without	0	0.00487461	0.05	1
TPL	3	without	0.1	0.0145392	0.05	1							TPL	3	without	0.1	0.00475658	0.05	1
TPL	3	without	0.3	0.402643	0.05	1							TPL	3	without	0.3	0.00048508	0.05	1
TPL	3	without	1	0.00488035	0.05	1							TPL	3	without	1	0.00482392	0.05	1
TPL	3	without	3	0.00496337	0.05	1							TPL	3	without	3	0.00479003	0.05	1
TPL	3	TPR2	0	0.00055406	0.05	1							TPL	3	TPR2	0	0.00472215	0.05	1
TPL	3	TPR2	0.1	17.4127	0.05	1							TPL	3	TPR2	0.1	12.6721	0.05	1
TPL	3	TPR2	0.3	0.20023	0.05	0							TPL	3	TPR2	0.3	0.16013	0.05	0
TPL	3	TPR2	1	0.99065	0.05	0							TPL	3	TPR2	1	0.98223	0.05	0
TPL	3	TPR2	3	1	0.05	0							TPL	3	TPR2	3	1	0.05	0
TPL	3	TPL	0	0.000186499	0.05	1							TPL	3	TPL	0	0.000488946	0.05	1
TPL	3	TPL	0.1	0.623406	0.05	1							TPL	3	TPL	0.1	0.299498	0.05	1
TPL	3	TPL	0.3	0.14971	0.05	0							TPL	3	TPL	0.3	0.03813	0.05	1
TPL	3	TPL	1	0.99726	0.05	0							TPL	3	TPL	1	0.99908	0.05	0

## Sheet: Statistics_3b 
Protoplast assay Statistics
3b
10µM ABA
Experiment 1													Experiment 2
two-way Anova test followed by a Tukey-Kramer post hoc test													two-way Anova test followed by a Tukey-Kramer post hoc test
whole dataset								only TPL/TPR					whole dataset								only TPL/TPR
JAMs	µg TWA1	JAM	µg TWA1	p-value	Alpha	Sig		JAMs	p-value	Alpha	Sig		JAMs	µg TWA1	JAM	µg TWA1	p-value	Alpha	Sig		JAMs	p-value	Alpha	Sig
without	0.1	without	0	1	0.05	0		JAM1 without	0	0.05	1		without	0.1	without	0	1	0.05	0		JAM1 without	11.1905	0.05	1
without	0.3	without	0	1	0.05	0		JAM2 without	0	0.05	1		without	0.3	without	0	1	0.05	0		JAM2 without	13.0561	0.05	1
without	0.3	without	0.1	1	0.05	0		JAM2 JAM1	0.97871	0.05	0		without	0.3	without	0.1	1	0.05	0		JAM2 JAM1	0.99996	0.05	0
without	1	without	0	1	0.05	0		JAM3 without	0.58709	0.05	0		without	1	without	0	1	0.05	0		JAM3 without	0.99581	0.05	0
without	1	without	0.1	1	0.05	0		JAM3 JAM1	0	0.05	1		without	1	without	0.1	1	0.05	0		JAM3 JAM1	5.47093	0.05	1
without	1	without	0.3	1	0.05	0		JAM3 JAM2	0	0.05	1		without	1	without	0.3	1	0.05	0		JAM3 JAM2	6.39285	0.05	1
without	3	without	0	1	0.05	0							without	3	without	0	1	0.05	0
without	3	without	0.1	1	0.05	0		Sig=1= 0.05 significant					without	3	without	0.1	1	0.05	0
without	3	without	0.3	1	0.05	0							without	3	without	0.3	1	0.05	0
without	3	without	1	1	0.05	0							without	3	without	1	1	0.05	0
JAM1	0	without	0	0.94466	0.05	0							JAM1	0	without	0	1	0.05	0
JAM1	0	without	0.1	0.65357	0.05	0							JAM1	0	without	0.1	1	0.05	0
JAM1	0	without	0.3	0.68438	0.05	0							JAM1	0	without	0.3	1	0.05	0
JAM1	0	without	1	0.91818	0.05	0							JAM1	0	without	1	1	0.05	0
JAM1	0	without	3	0.86464	0.05	0							JAM1	0	without	3	1	0.05	0
JAM1	0.1	without	0	0.0907	0.05	0							JAM1	0.1	without	0	0.99996	0.05	0
JAM1	0.1	without	0.1	0.02046	0.05	1							JAM1	0.1	without	0.1	0.99975	0.05	0
JAM1	0.1	without	0.3	0.02318	0.05	1							JAM1	0.1	without	0.3	0.99985	0.05	0
JAM1	0.1	without	1	0.07335	0.05	0							JAM1	0.1	without	1	0.99991	0.05	0
JAM1	0.1	without	3	0.05261	0.05	0							JAM1	0.1	without	3	0.99982	0.05	0
JAM1	0.1	JAM1	0	0.96521	0.05	0							JAM1	0.1	JAM1	0	1	0.05	0
JAM1	0.3	without	0	0.00125	0.05	1							JAM1	0.3	without	0	0.88776	0.05	0
JAM1	0.3	without	0.1	20.2747	0.05	1							JAM1	0.3	without	0.1	0.82136	0.05	0
JAM1	0.3	without	0.3	23.4377	0.05	1							JAM1	0.3	without	0.3	0.84181	0.05	0
JAM1	0.3	without	1	95.0531	0.05	1							JAM1	0.3	without	1	0.85927	0.05	0
JAM1	0.3	without	3	62.6246	0.05	1							JAM1	0.3	without	3	0.83528	0.05	0
JAM1	0.3	JAM1	0	0.16231	0.05	0							JAM1	0.3	JAM1	0	0.97582	0.05	0
JAM1	0.3	JAM1	0.1	0.98728	0.05	0							JAM1	0.3	JAM1	0.1	0.99995	0.05	0
JAM1	1	without	0	0.0004103	0.05	1							JAM1	1	without	0	0.17201	0.05	0
JAM1	1	without	0.1	0.0160624	0.05	1							JAM1	1	without	0.1	0.12701	0.05	0
JAM1	1	without	0.3	0.282725	0.05	1							JAM1	1	without	0.3	0.13862	0.05	0
JAM1	1	without	1	0.111735	0.05	1							JAM1	1	without	1	0.14991	0.05	0
JAM1	1	without	3	0.115266	0.05	1							JAM1	1	without	3	0.13474	0.05	0
JAM1	1	JAM1	0	0.293684	0.05	1							JAM1	1	JAM1	0	0.32261	0.05	0
JAM1	1	JAM1	0.1	66.8162	0.05	1							JAM1	1	JAM1	0.1	0.74375	0.05	0
JAM1	1	JAM1	0.3	0.05543	0.05	0							JAM1	1	JAM1	0.3	0.99887	0.05	0
JAM1	3	without	0	0.00504746	0.05	1							JAM1	3	without	0	0.04338	0.05	1
JAM1	3	without	0.1	0	0.05	1							JAM1	3	without	0.1	0.03005	0.05	1
JAM1	3	without	0.3	0	0.05	1							JAM1	3	without	0.3	0.03337	0.05	1
JAM1	3	without	1	0.00502292	0.05	1							JAM1	3	without	1	0.03668	0.05	1
JAM1	3	without	3	0.00498492	0.05	1							JAM1	3	without	3	0.03226	0.05	1
JAM1	3	JAM1	0	0.0406931	0.05	1							JAM1	3	JAM1	0	0.09704	0.05	0
JAM1	3	JAM1	0.1	0.263629	0.05	1							JAM1	3	JAM1	0.1	0.35561	0.05	0
JAM1	3	JAM1	0.3	3.5615	0.05	1							JAM1	3	JAM1	0.3	0.93474	0.05	0
JAM1	3	JAM1	1	0.95846	0.05	0							JAM1	3	JAM1	1	1	0.05	0
JAM2	0	without	0	0.48323	0.05	0							JAM2	0	without	0	1	0.05	0
JAM2	0	without	0.1	0.85308	0.05	0							JAM2	0	without	0.1	1	0.05	0
JAM2	0	without	0.3	0.83019	0.05	0							JAM2	0	without	0.3	1	0.05	0
JAM2	0	without	1	0.54397	0.05	0							JAM2	0	without	1	1	0.05	0
JAM2	0	without	3	0.63678	0.05	0							JAM2	0	without	3	1	0.05	0
JAM2	0	JAM1	0	0.00784	0.05	1							JAM2	0	JAM1	0	1	0.05	0
JAM2	0	JAM1	0.1	4.01585	0.05	1							JAM2	0	JAM1	0.1	0.99994	0.05	0
JAM2	0	JAM1	0.3	0.0342039	0.05	1							JAM2	0	JAM1	0.3	0.87228	0.05	0
JAM2	0	JAM1	1	0	0.05	1							JAM2	0	JAM1	1	0.15935	0.05	0
JAM2	0	JAM1	3	0	0.05	1							JAM2	0	JAM1	3	0.03951	0.05	1
JAM2	0.1	without	0	0.70165	0.05	0							JAM2	0.1	without	0	1	0.05	0
JAM2	0.1	without	0.1	0.32041	0.05	0							JAM2	0.1	without	0.1	1	0.05	0
JAM2	0.1	without	0.3	0.34646	0.05	0							JAM2	0.1	without	0.3	1	0.05	0
JAM2	0.1	without	1	0.64202	0.05	0							JAM2	0.1	without	1	1	0.05	0
JAM2	0.1	without	3	0.54925	0.05	0							JAM2	0.1	without	3	1	0.05	0
JAM2	0.1	JAM1	0	1	0.05	0							JAM2	0.1	JAM1	0	1	0.05	0
JAM2	0.1	JAM1	0.1	0.99935	0.05	0							JAM2	0.1	JAM1	0.1	1	0.05	0
JAM2	0.1	JAM1	0.3	0.41524	0.05	0							JAM2	0.1	JAM1	0.3	0.98702	0.05	0
JAM2	0.1	JAM1	1	1.50186	0.05	1							JAM2	0.1	JAM1	1	0.38061	0.05	0
JAM2	0.1	JAM1	3	0.0192756	0.05	1							JAM2	0.1	JAM1	3	0.12173	0.05	0
JAM2	0.1	JAM2	0	0.00172	0.05	1							JAM2	0.1	JAM2	0	1	0.05	0
JAM2	0.3	without	0	0.0171405	0.05	1							JAM2	0.3	without	0	0.60126	0.05	0
JAM2	0.3	without	0.1	0.114596	0.05	1							JAM2	0.3	without	0.1	0.50449	0.05	0
JAM2	0.3	without	0.3	0.113391	0.05	1							JAM2	0.3	without	0.3	0.53161	0.05	0
JAM2	0.3	without	1	0.0397779	0.05	1							JAM2	0.3	without	1	0.55647	0.05	0
JAM2	0.3	without	3	0.0401937	0.05	1							JAM2	0.3	without	3	0.52273	0.05	0
JAM2	0.3	JAM1	0	1.00141	0.05	1							JAM2	0.3	JAM1	0	0.8107	0.05	0
JAM2	0.3	JAM1	0.1	0.00218	0.05	1							JAM2	0.3	JAM1	0.1	0.99128	0.05	0
JAM2	0.3	JAM1	0.3	0.13714	0.05	0							JAM2	0.3	JAM1	0.3	1	0.05	0
JAM2	0.3	JAM1	1	1	0.05	0							JAM2	0.3	JAM1	1	1	0.05	0
JAM2	0.3	JAM1	3	0.81333	0.05	0							JAM2	0.3	JAM1	3	0.99713	0.05	0
JAM2	0.3	JAM2	0	0	0.05	1							JAM2	0.3	JAM2	0	0.57621	0.05	0
JAM2	0.3	JAM2	0.1	5.15715	0.05	1							JAM2	0.3	JAM2	0.1	0.861	0.05	0
JAM2	1	without	0	0.00533744	0.05	1							JAM2	1	without	0	0.12782	0.05	0
JAM2	1	without	0.1	0.00514624	0.05	1							JAM2	1	without	0.1	0.09275	0.05	0
JAM2	1	without	0.3	0.00515868	0.05	1							JAM2	1	without	0.3	0.10171	0.05	0
JAM2	1	without	1	0.00529974	0.05	1							JAM2	1	without	1	0.11049	0.05	0
JAM2	1	without	3	0.892563	0.05	1							JAM2	1	without	3	0.09871	0.05	0
JAM2	1	JAM1	0	0.0287077	0.05	1							JAM2	1	JAM1	0	0.2515	0.05	0
JAM2	1	JAM1	0.1	5.51876	0.05	1							JAM2	1	JAM1	0.1	0.65377	0.05	0
JAM2	1	JAM1	0.3	0.00644	0.05	1							JAM2	1	JAM1	0.3	0.99598	0.05	0
JAM2	1	JAM1	1	1	0.05	0							JAM2	1	JAM1	1	1	0.05	0
JAM2	1	JAM1	3	0.99997	0.05	0							JAM2	1	JAM1	3	1	0.05	0
JAM2	1	JAM2	0	0	0.05	1							JAM2	1	JAM2	0	0.11787	0.05	0
JAM2	1	JAM2	0.1	0.122695	0.05	1							JAM2	1	JAM2	0.1	0.30164	0.05	0
JAM2	1	JAM2	0.3	0.99949	0.05	0							JAM2	1	JAM2	0.3	0.99999	0.05	0
JAM2	3	without	0	0	0.05	1							JAM2	3	without	0	0.02742	0.05	1
JAM2	3	without	0.1	0	0.05	1							JAM2	3	without	0.1	0.01873	0.05	1
JAM2	3	without	0.3	0	0.05	1							JAM2	3	without	0.3	0.02088	0.05	1
JAM2	3	without	1	0	0.05	1							JAM2	3	without	1	0.02303	0.05	1
JAM2	3	without	3	0	0.05	1							JAM2	3	without	3	0.02016	0.05	1
JAM2	3	JAM1	0	0.0160549	0.05	1							JAM2	3	JAM1	0	0.06382	0.05	0
JAM2	3	JAM1	0.1	0.0391685	0.05	1							JAM2	3	JAM1	0.1	0.26124	0.05	0
JAM2	3	JAM1	0.3	4.72227	0.05	1							JAM2	3	JAM1	0.3	0.87029	0.05	0
JAM2	3	JAM1	1	0.65707	0.05	0							JAM2	3	JAM1	1	1	0.05	0
JAM2	3	JAM1	3	1	0.05	0							JAM2	3	JAM1	3	1	0.05	0
JAM2	3	JAM2	0	0	0.05	1							JAM2	3	JAM2	0	0.02488	0.05	1
JAM2	3	JAM2	0.1	0.111157	0.05	1							JAM2	3	JAM2	0.1	0.08118	0.05	0
JAM2	3	JAM2	0.3	0.39789	0.05	0							JAM2	3	JAM2	0.3	0.9887	0.05	0
JAM2	3	JAM2	1	0.98251	0.05	0							JAM2	3	JAM2	1	1	0.05	0
JAM3	0	without	0	1	0.05	0							JAM3	0	without	0	1	0.05	0
JAM3	0	without	0.1	1	0.05	0							JAM3	0	without	0.1	1	0.05	0
JAM3	0	without	0.3	1	0.05	0							JAM3	0	without	0.3	1	0.05	0
JAM3	0	without	1	1	0.05	0							JAM3	0	without	1	1	0.05	0
JAM3	0	without	3	1	0.05	0							JAM3	0	without	3	1	0.05	0
JAM3	0	JAM1	0	0.98715	0.05	0							JAM3	0	JAM1	0	1	0.05	0
JAM3	0	JAM1	0.1	0.1618	0.05	0							JAM3	0	JAM1	0.1	0.99931	0.05	0
JAM3	0	JAM1	0.3	0.00274	0.05	1							JAM3	0	JAM1	0.3	0.77226	0.05	0
JAM3	0	JAM1	1	0.0398606	0.05	1							JAM3	0	JAM1	1	0.1043	0.05	0
JAM3	0	JAM1	3	0.00511697	0.05	1							JAM3	0	JAM1	3	0.0238	0.05	1
JAM3	0	JAM2	0	0.32255	0.05	0							JAM3	0	JAM2	0	1	0.05	0
JAM3	0	JAM2	0.1	0.85122	0.05	0							JAM3	0	JAM2	0.1	1	0.05	0
JAM3	0	JAM2	0.3	0.0206303	0.05	1							JAM3	0	JAM2	0.3	0.44628	0.05	0
JAM3	0	JAM2	1	0.028226	0.05	1							JAM3	0	JAM2	1	0.07541	0.05	0
JAM3	0	JAM2	3	9.21171e-05	0.05	1							JAM3	0	JAM2	3	0.01472	0.05	1
JAM3	0.1	without	0	1	0.05	0							JAM3	0.1	without	0	1	0.05	0
JAM3	0.1	without	0.1	1	0.05	0							JAM3	0.1	without	0.1	1	0.05	0
JAM3	0.1	without	0.3	1	0.05	0							JAM3	0.1	without	0.3	1	0.05	0
JAM3	0.1	without	1	1	0.05	0							JAM3	0.1	without	1	1	0.05	0
JAM3	0.1	without	3	1	0.05	0							JAM3	0.1	without	3	1	0.05	0
JAM3	0.1	JAM1	0	0.97069	0.05	0							JAM3	0.1	JAM1	0	1	0.05	0
JAM3	0.1	JAM1	0.1	0.12067	0.05	0							JAM3	0.1	JAM1	0.1	0.99928	0.05	0
JAM3	0.1	JAM1	0.3	0.00183	0.05	1							JAM3	0.1	JAM1	0.3	0.76976	0.05	0
JAM3	0.1	JAM1	1	0.0403591	0.05	1							JAM3	0.1	JAM1	1	0.1033	0.05	0
JAM3	0.1	JAM1	3	0.00508107	0.05	1							JAM3	0.1	JAM1	3	0.02353	0.05	1
JAM3	0.1	JAM2	0	0.4023	0.05	0							JAM3	0.1	JAM2	0	1	0.05	0
JAM3	0.1	JAM2	0.1	0.77906	0.05	0							JAM3	0.1	JAM2	0.1	1	0.05	0
JAM3	0.1	JAM2	0.3	0.0184082	0.05	1							JAM3	0.1	JAM2	0.3	0.44354	0.05	0
JAM3	0.1	JAM2	1	0.00540119	0.05	1							JAM3	0.1	JAM2	1	0.07465	0.05	0
JAM3	0.1	JAM2	3	0	0.05	1							JAM3	0.1	JAM2	3	0.01455	0.05	1
JAM3	0.1	JAM3	0	1	0.05	0							JAM3	0.1	JAM3	0	1	0.05	0
JAM3	0.3	without	0	1	0.05	0							JAM3	0.3	without	0	1	0.05	0
JAM3	0.3	without	0.1	0.9998	0.05	0							JAM3	0.3	without	0.1	1	0.05	0
JAM3	0.3	without	0.3	0.99989	0.05	0							JAM3	0.3	without	0.3	1	0.05	0
JAM3	0.3	without	1	1	0.05	0							JAM3	0.3	without	1	1	0.05	0
JAM3	0.3	without	3	1	0.05	0							JAM3	0.3	without	3	1	0.05	0
JAM3	0.3	JAM1	0	0.99837	0.05	0							JAM3	0.3	JAM1	0	1	0.05	0
JAM3	0.3	JAM1	0.1	0.26857	0.05	0							JAM3	0.3	JAM1	0.1	0.99937	0.05	0
JAM3	0.3	JAM1	0.3	0.00584	0.05	1							JAM3	0.3	JAM1	0.3	0.77704	0.05	0
JAM3	0.3	JAM1	1	0.0184677	0.05	1							JAM3	0.3	JAM1	1	0.10625	0.05	0
JAM3	0.3	JAM1	3	0.00518635	0.05	1							JAM3	0.3	JAM1	3	0.02433	0.05	1
JAM3	0.3	JAM2	0	0.19996	0.05	0							JAM3	0.3	JAM2	0	1	0.05	0
JAM3	0.3	JAM2	0.1	0.94539	0.05	0							JAM3	0.3	JAM2	0.1	1	0.05	0
JAM3	0.3	JAM2	0.3	0.0289403	0.05	1							JAM3	0.3	JAM2	0.3	0.45158	0.05	0
JAM3	0.3	JAM2	1	0.0157032	0.05	1							JAM3	0.3	JAM2	1	0.07689	0.05	0
JAM3	0.3	JAM2	3	0.00501348	0.05	1							JAM3	0.3	JAM2	3	0.01505	0.05	1
JAM3	0.3	JAM3	0	1	0.05	0							JAM3	0.3	JAM3	0	1	0.05	0
JAM3	0.3	JAM3	0.1	1	0.05	0							JAM3	0.3	JAM3	0.1	1	0.05	0
JAM3	1	without	0	1	0.05	0							JAM3	1	without	0	1	0.05	0
JAM3	1	without	0.1	1	0.05	0							JAM3	1	without	0.1	1	0.05	0
JAM3	1	without	0.3	1	0.05	0							JAM3	1	without	0.3	1	0.05	0
JAM3	1	without	1	1	0.05	0							JAM3	1	without	1	1	0.05	0
JAM3	1	without	3	1	0.05	0							JAM3	1	without	3	1	0.05	0
JAM3	1	JAM1	0	0.97216	0.05	0							JAM3	1	JAM1	0	1	0.05	0
JAM3	1	JAM1	0.1	0.12318	0.05	0							JAM3	1	JAM1	0.1	0.99996	0.05	0
JAM3	1	JAM1	0.3	0.00188	0.05	1							JAM3	1	JAM1	0.3	0.88404	0.05	0
JAM3	1	JAM1	1	0.0040316	0.05	1							JAM3	1	JAM1	1	0.16881	0.05	0
JAM3	1	JAM1	3	0.00508354	0.05	1							JAM3	1	JAM1	3	0.04239	0.05	1
JAM3	1	JAM2	0	0.39654	0.05	0							JAM3	1	JAM2	0	1	0.05	0
JAM3	1	JAM2	0.1	0.78443	0.05	0							JAM3	1	JAM2	0.1	1	0.05	0
JAM3	1	JAM2	0.3	0.0185276	0.05	1							JAM3	1	JAM2	0.3	0.59507	0.05	0
JAM3	1	JAM2	1	0.00540658	0.05	1							JAM3	1	JAM2	1	0.1253	0.05	0
JAM3	1	JAM2	3	0	0.05	1							JAM3	1	JAM2	3	0.02677	0.05	1
JAM3	1	JAM3	0	1	0.05	0							JAM3	1	JAM3	0	1	0.05	0
JAM3	1	JAM3	0.1	1	0.05	0							JAM3	1	JAM3	0.1	1	0.05	0
JAM3	1	JAM3	0.3	1	0.05	0							JAM3	1	JAM3	0.3	1	0.05	0
JAM3	3	without	0	1	0.05	0							JAM3	3	without	0	1	0.05	0
JAM3	3	without	0.1	0.99998	0.05	0							JAM3	3	without	0.1	1	0.05	0
JAM3	3	without	0.3	0.99999	0.05	0							JAM3	3	without	0.3	1	0.05	0
JAM3	3	without	1	1	0.05	0							JAM3	3	without	1	1	0.05	0
JAM3	3	without	3	1	0.05	0							JAM3	3	without	3	1	0.05	0
JAM3	3	JAM1	0	0.99317	0.05	0							JAM3	3	JAM1	0	1	0.05	0
JAM3	3	JAM1	0.1	0.1943	0.05	0							JAM3	3	JAM1	0.1	0.99926	0.05	0
JAM3	3	JAM1	0.3	0.00357	0.05	1							JAM3	3	JAM1	0.3	0.76841	0.05	0
JAM3	3	JAM1	1	0.0168585	0.05	1							JAM3	3	JAM1	1	0.10276	0.05	0
JAM3	3	JAM1	3	0.00514056	0.05	1							JAM3	3	JAM1	3	0.02339	0.05	1
JAM3	3	JAM2	0	0.27569	0.05	0							JAM3	3	JAM2	0	1	0.05	0
JAM3	3	JAM2	0.1	0.89041	0.05	0							JAM3	3	JAM2	0.1	1	0.05	0
JAM3	3	JAM2	0.3	0.0227234	0.05	1							JAM3	3	JAM2	0.3	0.44206	0.05	0
JAM3	3	JAM2	1	0.0158723	0.05	1							JAM3	3	JAM2	1	0.07424	0.05	0
JAM3	3	JAM2	3	0.00496581	0.05	1							JAM3	3	JAM2	3	0.01445	0.05	1
JAM3	3	JAM3	0	1	0.05	0							JAM3	3	JAM3	0	1	0.05	0
JAM3	3	JAM3	0.1	1	0.05	0							JAM3	3	JAM3	0.1	1	0.05	0
JAM3	3	JAM3	0.3	1	0.05	0							JAM3	3	JAM3	0.3	1	0.05	0
JAM3	3	JAM3	1	1	0.05	0							JAM3	3	JAM3	1	1	0.05	0
