# Supplementary material for: The temperature sensor TWA1 is required for thermotolerance in Arabidopsis
Source: Nature. 2024 May 15;629(8014):1126–32. doi: 10.1038/s41586-024-07424-x (PMC11136664; doi:10.1038/s41586-024-07424-x)
Supplement: Supplementary file 6 — Source Data Fig. 4 [file 41586_2024_7424_MOESM6_ESM.xlsx]

## Sheet: 4b
Root growth assay
basal thermotolerance
Experiment 4b
WT (HB6:LUC)	0 min	15 min	30 min	45 min	60 min	75 min	90 min	105 min	120 min	130 min
	3.83	3.751	3.445	3.263	3.639	2.112	0	0	0	0
	4.214	4.193	3.563	3.534	3.294	2.131	0	0	0	0
	4.445	3.907	3.681	3.204	3.553	2.135	0	0	0	0
	4.314	3.931	4.023	3.76	3.826	2.156	0	0	0	0
	4.321	3.93	3.816	3.614	3.309	2.045	0	0	0	0
	4.683	3.902	3.28	3.744	3.457	2.017	0	0	0	0
Mittelwert	4.30117	3.93567	3.63467	3.51983	3.513	2.09933	0	0	0	0
STABW	0.257112	0.130596	0.242463	0.217069	0.186261	0.050625	0	0	0	0
TWA1oe1	0 min	15min	30 min	45 min	60 min	75 min	90 min	105 min	120 min	130 min
	3.464	3.001	3.153	2.659	2.83	3.18	3.149	3.303	2.132	0
	3.22	3.568	3.288	3.597	3.014	3.437	2.86	2.889	1.724	0
	3.22	3.451	3.446	3.465	3.092	3.202	3.193	3.112	1.937	0
	3.086	3.474	3.459	3.32	3.397	2.966	3.119	3.176	1.73	0
	3.641	3.06	3.271	3.309	3.492	3.129	3.371	3.051	1.597	0
	3.662	3.461	2.856	3.335	3.421	3.416	3.208	3.38	1.704	0
Mittelwert	3.38217	3.33583	3.2455	3.28083	3.20767	3.22167	3.15	3.15183	1.804	0
STABW	0.220722	0.219893	0.203513	0.296034	0.243489	0.163406	0.152269	0.161416	0.17795	0
TWA1oe2	0 min	15min	30 min	45 min	60 min	75 min	90 min	105 min	120 min	130 min
	3.895	3.501	3.251	3.457	3.476	3.495	3.073	3.239	1.953	0
	3.584	3.57	2.847	3.584	3.227	3.269	3.343	3.196	2.187	0
	3.688	3.81	3.782	3.425	3.517	3.259	3.45	3.259	2.183	0
	3.439	3.305	3.713	3.402	3.364	3.514	3.801	3.351	1.395	0
	3.347	3.01	3.779	3.221	3.241	3.435	3.657	3.5	1.541	0
	3.622	3.948	3.513	3.358	3.458	3.369	3.289	3.514	1.697	0
Mittelwert	3.59583	3.524	3.48083	3.40783	3.3805	3.39017	3.4355	3.34317	1.826	0
STABW	0.175753	0.309939	0.338897	0.108912	0.113324	0.100556	0.239544	0.12479	0.304829	0
twa1-1	0 min	15 min	30 min	45 min	60 min	75 min	90 min	105 min	120 min	130 min
	3.337	1.895	0	0	0	0	0	0	0	0
	3.294	1.917	0	0	0	0	0	0	0	0
	3.33	1.742	0	0	0	0	0	0	0	0
	2.83	2.095	0	0	0	0	0	0	0	0
	3.161	2.06	0	0	0	0	0	0	0	0
	3.068	1.923	0	0	0	0	0	0	0	0
Mittelwert	3.17	1.93867	0	0	0	0	0	0	0	0
STABW	0.180254	0.115803	0	0	0	0	0	0	0	0
twa1-2	0 min	15 min	30 min	45 min	60 min	75 min	90 min	105 min	120 min	130 min
	3.311	1.923	0	0	0	0	0	0	0	0
	3.399	1.962	0	0	0	0	0	0	0	0
	3.276	2.069	0	0	0	0	0	0	0	0
	3.49	2.984	0	0	0	0	0	0	0	0
	3.566	1.948	0	0	0	0	0	0	0	0
	3.699	1.916	0	0	0	0	0	0	0	0
Mittelwert	3.45683	2.13367	0	0	0	0	0	0	0	0
STABW	0.146614	0.383612	0	0	0	0	0	0	0	0

## Sheet: 4c
Ion leakage assay
Experiment 4c
treatment	line	µS 99°C	µS 23°C after treatment	%
untreated	WT	1608	21.5	1.33706
untreated	WT	1855	35.4	1.90836
untreated	WT	2190	41.8	1.90868
untreated	WT	1958	28.9	1.476
untreated	WT	1660	27.9	1.68072
untreated	WT	1300	18.35	1.41154
untreated	WT	1247	18.02	1.44507
untreated	WT	2230	34.1	1.52915
untreated	WT	2117	42.5	2.00756
untreated	WT	2063	40.1	1.94377
untreated	WT	1672	28.6	1.71053
untreated	WT	1029	17.74	1.724
untreated	twa1-1	923	13.28	1.43879
untreated	twa1-1	1045	15.47	1.48038
untreated	twa1-1	1181	17.7	1.49873
untreated	twa1-1	937	10.22	1.09072
untreated	twa1-1	1037	8	0.771456
untreated	twa1-1	1056	9.95	0.942235
untreated	twa1-1	1301	12.21	0.938509
untreated	twa1-1	1090	12.49	1.14587
untreated	twa1-1	958	8.91	0.930063
untreated	twa1-1	1128	14.66	1.29965
untreated	twa1-1	967	10.34	1.06929
untreated	twa1-1	1648	16.65	1.01032
untreated	twa1-2	1159	43.2	3.72735
untreated	twa1-2	1310	44.4	3.38931
untreated	twa1-2	1324	46.9	3.5423
untreated	twa1-2	1143	40.1	3.50831
untreated	twa1-2	1495	38.28	2.56054
untreated	twa1-2	1047	31.1	2.97039
untreated	twa1-2	1159	28.4	2.45039
untreated	twa1-2	1042	41.2	3.95393
untreated	twa1-2	1502	48.7	3.24234
untreated	twa1-2	1129	35.19	3.11692
untreated	twa1-2	1056	33.39	3.16193
untreated	twa1-2	1570	48.7	3.10191
untreated	TWA1oe1	1379	11.45	0.830312
untreated	TWA1oe1	1479	11.81	0.798513
untreated	TWA1oe1	1380	11.12	0.805797
untreated	TWA1oe1	1533	12.83	0.836921
untreated	TWA1oe1	1143	12.94	1.13211
untreated	TWA1oe1	1364	14.21	1.04179
untreated	TWA1oe1	1050	13.94	1.32762
untreated	TWA1oe1	995	13.8	1.38693
untreated	TWA1oe1	985.8	15.31	1.55305
untreated	TWA1oe1	1169.3	16.12	1.3786
untreated	TWA1oe1	923	12.02	1.30228
untreated	TWA1oe1	1209	10.08	0.833747
untreated	TWA1oe2	957	7.71	0.805643
untreated	TWA1oe2	1561	13.48	0.863549
untreated	TWA1oe2	1300	11.91	0.916154
untreated	TWA1oe2	1066	9.99	0.937148
untreated	TWA1oe2	1876	10.96	0.584222
untreated	TWA1oe2	1646	19.5	1.18469
untreated	TWA1oe2	1410	19.37	1.37376
untreated	TWA1oe2	1064	14.04	1.31955
untreated	TWA1oe2	1474	12.4	0.841248
untreated	TWA1oe2	1609	24.4	1.51647
untreated	TWA1oe2	1715	25.7	1.49854
untreated	TWA1oe2	1833	18.8	1.02564
24h 37°C	WT	1278	270	21.1268
24h 37°C	WT	1279	280.4	21.9234
24h 37°C	WT	1380	305	22.1014
24h 37°C	WT	1533	326	21.2655
24h 37°C	WT	1143	295	25.8093
24h 37°C	WT	1364	290	21.261
24h 37°C	WT	1050	227.5	21.6667
24h 37°C	WT	995	230.8	23.196
24h 37°C	WT	985.8	212.4	21.546
24h 37°C	WT	1169.3	293.1	25.0663
24h 37°C	WT	923	194.3	21.0509
24h 37°C	WT	1209	247	20.4301
24h 37°C	twa1-1	647	230	35.5487
24h 37°C	twa1-1	634	194.8	30.7256
24h 37°C	twa1-1	630	190.3	30.2063
24h 37°C	twa1-1	647	193.6	29.9227
24h 37°C	twa1-1	699	217.8	31.1588
24h 37°C	twa1-1	669	235	35.1271
24h 37°C	twa1-1	605	197.6	32.6612
24h 37°C	twa1-1	581	195	33.5628
24h 37°C	twa1-1	599	216	36.0601
24h 37°C	twa1-1	637	196.4	30.832
24h 37°C	twa1-1	641	197.2	30.7644
24h 37°C	twa1-1	779	277.2	35.5841
24h 37°C	twa1-2	975	269	27.5897
24h 37°C	twa1-2	970	280	28.866
24h 37°C	twa1-2	960	284	29.5833
24h 37°C	twa1-2	804	269.2	33.4826
24h 37°C	twa1-2	926	268.5	28.9957
24h 37°C	twa1-2	685	232.2	33.8978
24h 37°C	twa1-2	885	280.3	31.6723
24h 37°C	twa1-2	805	244	30.3106
24h 37°C	twa1-2	825	231.6	28.0727
24h 37°C	twa1-2	612	200.5	32.7614
24h 37°C	twa1-2	871	273.8	31.4351
24h 37°C	twa1-2	687	221.5	32.2416
24h 37°C	TWA1oe1	1630	87.5	5.3681
24h 37°C	TWA1oe1	1056	56.5	5.35038
24h 37°C	TWA1oe1	1303	74.4	5.7099
24h 37°C	TWA1oe1	1513	84.4	5.57832
24h 37°C	TWA1oe1	1463	80.3	5.48872
24h 37°C	TWA1oe1	1266	70.3	5.55292
24h 37°C	TWA1oe1	1768	91.82	5.19344
24h 37°C	TWA1oe1	2050	111.82	5.45463
24h 37°C	TWA1oe1	1981	107.12	5.40737
24h 37°C	TWA1oe1	1986	106	5.33736
24h 37°C	TWA1oe1	2005	102.4	5.10723
24h 37°C	TWA1oe1	2210	114.8	5.19457
24h 37°C	TWA1oe2	2140	113.5	5.30374
24h 37°C	TWA1oe2	2380	133.5	5.60924
24h 37°C	TWA1oe2	1231	63.5	5.15841
24h 37°C	TWA1oe2	1012	53.5	5.28656
24h 37°C	TWA1oe2	2293	118.76	5.17924
24h 37°C	TWA1oe2	1238	66.41	5.3643
24h 37°C	TWA1oe2	1496	76.17	5.09158
24h 37°C	TWA1oe2	1596	75.92	4.75689
24h 37°C	TWA1oe2	1594	85.28	5.35006
24h 37°C	TWA1oe2	1283	64.8	5.05066
24h 37°C	TWA1oe2	1498	74.4	4.96662
24h 37°C	TWA1oe2	2387	116.5	4.8806

## Sheet: 4e
Protoplast assay
4e
Experiment 1
temperature	20°C						25°C						30°C						35°C
line	WT	twa1-2	twa1-1	TWA1oe1	AlTWA1oe1	SaTWA1oe1	WT	twa1-2	twa1-1	TWA1oe1	AlTWA1oe1	SaTWA1oe1	WT	twa1-2	twa1-1	TWA1oe1	AlTWA1oe1	SaTWA1oe1	WT	twa1-2	twa1-1	TWA1oe1	AlTWA1oe1	SaTWA1oe1
GUS	0.381	0.452	0.463	0.432	0.417	0.421	0.888	0.91	0.945	0.965	0.944	0.989	0.648	0.677	0.678	0.631	0.647	0.623	0.257	0.235	0.272	0.303	0.222	0.27
	0.367	0.442	0.495	0.492	0.419	0.424	0.958	0.916	0.972	0.961	0.943	0.973	0.693	0.672	0.655	0.625	0.627	0.622	0.221	0.213	0.273	0.355	0.223	0.243
	0.428	0.443	0.466	0.408	0.422	0.441	0.867	0.992	0.951	0.98	0.941	0.985	0.687	0.659	0.638	0.655	0.629	0.643	0.258	0.241	0.264	0.305	0.224	0.263
RLU	3488	3794	3414	3779	5495	3410	60136	25321	22131	81733	243353	8087	118977	18761	17396	245327	475375	79031	65797	12506	10185	139062	175919	113010
	2768	3302	3652	3300	5613	3651	63201	22163	23921	86303	241258	9781	120796	19117	23222	249105	435222	52119	58425	10908	17918	182583	154339	112160
	2736	2931	3125	3118	5456	2908	67283	21516	23814	76372	253573	9921	217060	20235	19581	244877	401413	64749	57248	10254	10823	113062	156191	141128
RLU/GUS	9154.86	8393.81	7373.65	8747.69	13177.5	8099.76	67720.7	27825.3	23419	84697.4	257789	8176.95	183606	27712	25657.8	388791	734737	126856	256019	53217	37444.9	458950	792428	418556
	7542.23	7470.59	7377.78	6707.32	13396.2	8610.85	65971.8	24195.4	24610.1	89805.4	255841	10052.4	174309	28447.9	35453.4	398568	694134	83792.6	264367	51211.3	65633.7	514318	692103	461564
	6392.52	6616.25	6706.01	7642.16	12928.9	6594.1	77604.4	21689.5	25041	77930.6	269472	10072.1	315953	30705.6	30691.2	373858	638176	100698	221891	42547.7	40996.2	370695	697281	536608
mean	7696.54	7493.55	7152.48	7699.05	13167.5	7768.24	70432.3	24570.1	24356.7	84144.5	261034	9433.81	224623	28955.2	30600.8	387072	689016	103782	247426	48992	48024.9	447988	727271	472243
SD	1132.98	725.864	315.707	833.948	190.892	856.055	5121.44	2518.88	685.972	4863.61	6019.24	888.776	64691.9	1273.7	3999.56	10160.7	39586.5	17715.1	18374.3	4629.78	12535.4	59144.1	46121.5	48782.8
mean (x-fold)	1.20399	1.17224	1.11888	1.20438	2.05983	1.21521	11.0179	3.84356	3.81019	13.163	40.8343	1.47576	35.1384	4.52954	4.78697	60.5508	107.785	16.2349	38.7055	7.66395	7.51267	70.08	113.769	73.8742
SD (x-fold)	0.177236	0.113549	0.0493869	0.130457	0.0298618	0.133915	0.80116	0.394036	0.107309	0.760827	0.941607	0.139034	10.1199	0.199248	0.625661	1.58947	6.19263	2.77122	2.87434	0.72425	1.96095	9.25208	7.21492	7.63123
Experiment 2
temperature	20°C						25°C						30°C						35°C
line	WT	twa1-2	twa1-1	TWA1oe1	AlTWA1oe1	SaTWA1oe1	WT	twa1-2	twa1-1	TWA1oe1	AlTWA1oe1	SaTWA1oe1	WT	twa1-2	twa1-1	TWA1oe1	AlTWA1oe1	SaTWA1oe1	WT	twa1-2	twa1-1	TWA1oe1	AlTWA1oe1	SaTWA1oe1
GUS	0.438	0.464	0.479	0.468	0.436	0.473	0.895	0.977	0.947	0.955	0.946	0.983	0.731	0.583	0.695	0.691	0.627	0.686	0.231	0.302	0.271	0.299	0.303	0.224
	0.442	0.446	0.469	0.484	0.445	0.422	0.816	0.893	0.877	0.812	0.931	0.937	0.791	0.614	0.632	0.621	0.657	0.666	0.261	0.299	0.255	0.276	0.301	0.296
	0.344	0.45	0.419	0.484	0.441	0.497	0.834	0.941	0.899	1.06	0.971	0.989	0.774	0.659	0.68	0.628	0.603	0.676	0.291	0.282	0.205	0.283	0.268	0.269
RLU	3125	3326	3832	3733	5653	4087	62747	25383	20797	71506	268185	9062	159198	12109	16685	278509	451099	72096	63988	10567	10097	122297	182461	123402
	2804	3152	3020	4003	5258	3781	63820	25808	18425	79908	258918	9583	143394	19601	21592	223644	470559	73035	55102	20019	12988	141081	213156	122637
	3293	3815	2914	3372	6573	2921	60087	20759	27248	84254	206823	9062	211916	21285	24612	289338	423022	73428	66403	12697	11959	119365	241687	110290
RLU/GUS	7134.7	7168.1	8000	7976.5	12965.6	8640.59	70108.4	25980.6	21960.9	74875.4	283494	9218.72	217781	20770.2	24007.2	403052	719456	105096	277004	34990.1	37258.3	409020	602182	550902
	6343.89	7067.26	6439.23	8270.66	11815.7	8959.72	78210.8	28900.3	21009.1	98408.9	278107	10227.3	181282	31923.5	34164.6	360135	716224	109662	211119	66953.2	50933.3	511163	708159	414314
	9572.67	8477.78	6954.65	6966.94	14904.8	5877.26	72046.8	22060.6	30309.2	79484.9	213000	9162.79	273793	32298.9	36194.1	460729	701529	108621	228189	45024.8	58336.6	421784	901817	410000
mean	7683.76	7571.05	7131.3	7738.03	13228.7	7825.86	73455.3	25647.2	24426.4	84256.4	258200	9536.28	224285	28330.8	31455.3	407972	712403	107793	238771	48989.4	48842.7	447323	737386	458405
SD	1374.13	642.475	649.308	558.312	1274.74	1384.01	3454.49	2802.26	4177.88	10182.7	32037	489.175	38046.6	5348.42	5331.38	41214.4	7801.46	1953.84	27919	13346.6	8731.23	45441.8	124059	65428.6
mean (x-fold)	1.20199	1.18436	1.11557	1.21048	2.0694	1.22422	11.4908	4.01205	3.82109	13.1805	40.391	1.49179	35.0856	4.43187	4.92064	63.8202	111.443	16.8624	37.3516	7.66354	7.6406	69.9759	115.351	71.7096
SD (x-fold)	0.214959	0.100504	0.101573	0.0873383	0.199411	0.216504	0.540395	0.438365	0.653557	1.59291	5.01164	0.0765231	5.95174	0.836667	0.834002	6.44729	1.2204	0.305645	4.36745	2.08785	1.36585	7.10859	19.4069	10.2352

## Sheet: 4f
realtime PCR
Transcript abundance of HSF2A, HSFA1a, HSFA1d in WT and mutants
4f
Linien	Treatment	Primer	CT-value			CT-mean	GEOMittel									mean (x-fold)	SD
WT	untreated	HSFA2	31.71	32.01	32.68	32.1333		2.94512e-17	2.39218e-17	1.5035e-17		1.29157	1.04908	0.659353		1	0.260423
Col	untreated	HSFA2	31.41	33.35	31.89	32.2167		3.90782e-17	1.01844e-17	2.80182e-17		1.71375	0.446632	1.22872		1.1297	0.522017
twa1-1	untreated	HSFA2	34.41	34.01	33.74	34.0533		3.56736e-18	4.70716e-18	5.67593e-18		0.156444	0.20643	0.248915		0.20393	0.0377921
twa1-2	untreated	HSFA2	34.31	33.96	34.37	34.2133		6.42291e-18	8.18639e-18	6.16127e-18		0.281673	0.35901	0.270199		0.303627	0.0394404
WT	5 min 37°C	HSFA2	29.29	30.49	28.96	29.58		1.74927e-16	7.61416e-17	2.19886e-16		7.67135	3.33915	9.64299		6.88449	2.63299
Col	5 min 37°C	HSFA2	31.99	29.05	30.98	30.6733		2.90829e-17	2.23185e-16	5.85704e-17		1.27541	9.78767	2.56857		4.54389	3.74531
twa1-1	5 min 37°C	HSFA2	34.71	32.5	34.43	33.88		3.10872e-18	1.43833e-17	3.77459e-18		0.136331	0.630771	0.165533		0.310878	0.226512
twa1-2	5 min 37°C	HSFA2	34.22	32.11	34.96	33.7633		4.25727e-18	1.83783e-17	2.549e-18		0.1867	0.805969	0.111785		0.368151	0.311091
WT	10 min 37°C	HSFA2	27.43	27.87	28.36	27.8867		7.22849e-16	5.32837e-16	3.79393e-16		31.7001	23.3673	16.6381		23.9018	6.16067
Col	10 min 37°C	HSFA2	27.23	27.43	28.95	27.87		6.14696e-16	5.35124e-16	1.8659e-16		26.9572	23.4676	8.18281		19.5358	8.15324
twa1-1	10 min 37°C	HSFA2	33.23	33.76	34.94	33.9767		1.14138e-17	7.90467e-18	3.48874e-18		0.500545	0.346655	0.152997		0.333399	0.142195
twa1-2	10 min 37°C	HSFA2	34.15	34.76	33.94	34.2833		8.16247e-18	5.34803e-18	9.44144e-18		0.357961	0.234535	0.414049		0.335515	0.0749854
WT	20 min 37°C	HSFA2	25.81	25.26	25.62	25.5633		1.87577e-15	2.74629e-15	2.13981e-15		82.2609	120.437	93.8402		98.846	15.9822
Col	20 min 37°C	HSFA2	25.63	25.82	25.93	25.7933		2.43376e-15	2.13345e-15	1.97683e-15		106.731	93.5611	86.6926		95.6616	8.31443
twa1-1	20 min 37°C	HSFA2	31.13	31.79	32.17	31.6967		4.07131e-17	2.57664e-17	1.97999e-17		1.78545	1.12997	0.868314		1.26125	0.385754
twa1-2	20 min 37°C	HSFA2	31.81	31.79	32.44	32.0133		2.49074e-17	2.52551e-17	1.60946e-17		1.0923	1.10755	0.70582		0.968557	0.185888
WT	untreated	HSP21	31.72	33.85	32.77	32.78		2.92478e-17	6.68189e-18	1.41258e-17		1.75292	0.400469	0.846607		1	0.56269
Col	untreated	HSP21	32.37	33	32.84	32.7367		2.00884e-17	1.29807e-17	1.45031e-17		1.20397	0.777977	0.869224		0.950391	0.183137
twa1-1	untreated	HSP21	34.82	34.15	34.09	34.3533		2.68488e-18	4.27183e-18	4.45324e-18		0.160914	0.256026	0.266898		0.227946	0.0476062
twa1-2	untreated	HSP21	34.52	35.31	35	34.9433		5.55285e-18	3.21146e-18	3.98127e-18		0.332802	0.192474	0.238611		0.254629	0.0583975
WT	5 min 37°C	HSP21	32.67	33.04	32.73	32.8133		1.68026e-17	1.30016e-17	1.61181e-17		1.00704	0.77923	0.966017		0.917429	0.0991462
Col	5 min 37°C	HSP21	32.16	32.72	34.04	32.9733		2.58501e-17	1.75342e-17	7.02305e-18		1.54929	1.05089	0.420917		1.00703	0.461699
twa1-1	5 min 37°C	HSP21	34.3	35.4	34.23	34.6433		4.13051e-18	1.92695e-18	4.33587e-18		0.247556	0.115489	0.259864		0.207636	0.0653515
twa1-2	5 min 37°C	HSP21	34.37	34.64	34.51	34.5067		3.83687e-18	3.18199e-18	3.48203e-18		0.229957	0.190708	0.208691		0.209785	0.0160421
WT	10 min 37°C	HSP21	27.88	27.96	27.44	27.76		5.29156e-16	5.00613e-16	7.17856e-16		31.7142	30.0035	43.0236		34.9138	5.77691
Col	10 min 37°C	HSP21	27.21	27.77	27.23	27.4033		6.23277e-16	4.2277e-16	6.14696e-16		37.3552	25.3381	36.8409		33.1781	5.54767
twa1-1	10 min 37°C	HSP21	34	34.65	34.38	34.3433		6.69324e-18	4.26547e-18	5.14334e-18		0.40115	0.255645	0.308259		0.321684	0.060156
twa1-2	10 min 37°C	HSP21	34.45	34.59	34.77	34.6033		6.62999e-18	6.01684e-18	5.31108e-18		0.397359	0.360611	0.318312		0.35876	0.0322971
WT	20 min 37°C	HSP21	24.06	24.16	24.9	24.3733		6.30931e-15	5.8868e-15	3.52466e-15		378.139	352.817	211.245		314.067	73.4373
Col	20 min 37°C	HSP21	24.89	24.36	24.32	24.5233		4.0648e-15	5.86929e-15	6.0343e-15		243.618	351.767	361.657		319.014	53.4657
twa1-1	20 min 37°C	HSP21	34.35	33.43	34.05	33.9433		4.36936e-18	8.26733e-18	5.37931e-18		0.261871	0.49549	0.322401		0.359921	0.0989959
twa1-2	20 min 37°C	HSP21	33.98	33	34.43	33.8033		5.5347e-18	1.0917e-17	4.05164e-18		0.331714	0.654294	0.242829		0.409612	0.176781
WT	untreated	HSP26.5	36.53	36	36.64	36.39		1.04265e-18	1.50551e-18	9.66108e-19		0.890071	1.2852	0.824729		1	0.203423
Col	untreated	HSP26.5	36.37	36.06	36.39	36.2733		1.25553e-18	1.55649e-18	1.23824e-18		1.07179	1.32871	1.05704		1.15252	0.124736
twa1-1	untreated	HSP26.5	38.95	38.7	38.1	38.5833		1.53345e-19	1.82359e-19	2.76405e-19		0.130905	0.155673	0.235956		0.174178	0.0448388
twa1-2	untreated	HSP26.5	38.44	38.04	38.14	38.2067		3.66841e-19	4.8405e-19	4.51634e-19		0.313158	0.413215	0.385543		0.370639	0.0421856
WT	5 min 37°C	HSP26.5	34.85	34.68	33.59	34.3733		3.70793e-18	4.17164e-18	8.88033e-18		3.16532	3.56116	7.5808		4.76909	1.99473
Col	5 min 37°C	HSP26.5	33.69	34.16	34.69	34.18		8.95131e-18	6.46253e-18	4.47565e-18		7.64139	5.51681	3.82069		5.65963	1.56306
twa1-1	5 min 37°C	HSP26.5	36.64	36.83	36.75	36.74		8.15819e-19	7.15152e-19	7.55928e-19		0.696433	0.610498	0.645307		0.650746	0.0352934
twa1-2	5 min 37°C	HSP26.5	36.88	36.68	36.92	36.8267		6.73584e-19	7.73745e-19	6.55165e-19		0.575013	0.660516	0.559289		0.598273	0.0444785
WT	10 min 37°C	HSP26.5	34.15	33.26	33.03	33.48		6.85687e-18	1.2707e-17	1.49032e-17		5.85345	10.8475	12.7223		9.80774	2.89897
Col	10 min 37°C	HSP26.5	33.03	33.56	32.9	33.1633		1.10328e-17	7.64083e-18	1.20731e-17		9.41829	6.52268	10.3064		8.74912	1.61554
twa1-1	10 min 37°C	HSP26.5	36.91	37.1	37.72	37.2433		8.90511e-19	7.80627e-19	5.07931e-19		0.760195	0.666391	0.433601		0.620063	0.137297
twa1-2	10 min 37°C	HSP26.5	37.05	37.89	37.07	37.3367		1.09354e-18	6.10899e-19	1.07849e-18		0.933513	0.521501	0.920661		0.791892	0.191267
WT	20 min 37°C	HSP26.5	32.34	32.44	32.65	32.4767		2.0298e-17	1.89387e-17	1.63732e-17		17.3276	16.1673	13.9772		15.824	1.38918
Col	20 min 37°C	HSP26.5	32.33	32.55	32.69	32.5233		2.34087e-17	2.00979e-17	1.82392e-17		19.9831	17.1568	15.5701		17.57	1.82513
twa1-1	20 min 37°C	HSP26.5	36.32	37.26	37.25	36.9433		1.11529e-18	5.81327e-19	5.8537e-19		0.952082	0.496257	0.499708		0.649349	0.214069
twa1-2	20 min 37°C	HSP26.5	37.04	37.24	37.03	37.1033		6.63655e-19	5.77745e-19	6.68271e-19		0.566537	0.493199	0.570477		0.543404	0.035537
WT	untreated	HSP17.6	31.48	31.89	31.22	31.53		3.45414e-17	2.59967e-17	4.13626e-17		1.01691	0.765353	1.21773		1	0.18507
Col	untreated	HSP17.6	31.01	32.32	30.91	31.4133		5.1564e-17	2.07968e-17	5.52649e-17		1.51807	0.612268	1.62702		1.25245	0.454859
twa1-1	untreated	HSP17.6	31	31.49	31.43	31.3067		3.79192e-17	2.69994e-17	2.8146e-17		1.11636	0.794873	0.828628		0.913286	0.144252
twa1-2	untreated	HSP17.6	31.92	31.95	31.83	31.9		3.36662e-17	3.29733e-17	3.58333e-17		0.991146	0.970748	1.05495		1.00561	0.0358636
WT	5 min 37°C	HSP17.6	31.89	31.42	31.85	31.72		2.88523e-17	3.99636e-17	2.96634e-17		0.849423	1.17654	0.873303		0.966423	0.148897
Col	5 min 37°C	HSP17.6	31.66	31.46	31.88	31.6667		3.65576e-17	4.19936e-17	3.13871e-17		1.07627	1.23631	0.924048		1.07888	0.127493
twa1-1	5 min 37°C	HSP17.6	31.29	31.31	31.22	31.2733		3.32739e-17	3.28159e-17	3.49282e-17		0.979599	0.966112	1.0283		0.991337	0.0267109
twa1-2	5 min 37°C	HSP17.6	31.69	31	31.08	31.2567		2.45888e-17	3.96687e-17	3.75289e-17		0.723904	1.16786	1.10487		0.998878	0.196129
WT	10 min 37°C	HSP17.6	31.14	30.48	30.8	30.8067		5.52365e-17	8.72783e-17	6.9916e-17		1.62619	2.56951	2.05836		2.08468	0.385559
Col	10 min 37°C	HSP17.6	31.02	30.48	30	30.5		4.44382e-17	6.4612e-17	9.01171e-17		1.30828	1.9022	2.65309		1.95452	0.55026
twa1-1	10 min 37°C	HSP17.6	31.49	31.53	31.75	31.59		3.81261e-17	3.70835e-17	3.18386e-17		1.12245	1.09175	0.937341		1.05051	0.0809999
twa1-2	10 min 37°C	HSP17.6	31.93	31.91	32.23	32.0233		3.80284e-17	3.85593e-17	3.08887e-17		1.11957	1.1352	0.909375		1.05472	0.102969
WT	20 min 37°C	HSP17.6	28.72	28.13	28.82	28.5567		2.49564e-16	3.75656e-16	2.32852e-16		7.34727	11.0595	6.85525		8.42066	1.87669
Col	20 min 37°C	HSP17.6	28.88	28.23	27.94	28.35		2.55817e-16	4.0142e-16	4.90793e-16		7.53137	11.818	14.4491		11.2662	2.851
twa1-1	20 min 37°C	HSP17.6	31.32	31.51	31.03	31.2867		3.56894e-17	3.12855e-17	4.36352e-17		1.05071	0.921058	1.28464		1.08547	0.150453
twa1-2	20 min 37°C	HSP17.6	31.54	31.61	31.05	31.4		3.00336e-17	2.86111e-17	4.21805e-17		0.884201	0.842323	1.24181		0.989445	0.179267
WT	untreated	UBI10	20.17	20.05	19.84	20.02	23.2044
Col	untreated	UBI10	20.14	19.92	19.74	19.9333	23.0964
twa1-1	untreated	UBI10	20.95	20.64	20.47	20.6867	23.5499
twa1-2	untreated	UBI10	19.72	19.51	19.38	19.5367	22.8015
WT	5 min 37°C	UBI10	20.15	20.16	19.68	19.9967	23.0541
Col	5 min 37°C	UBI10	19.95	19.87	19.63	19.8167	22.9426
twa1-1	5 min 37°C	UBI10	20.62	20.4	20.12	20.38	23.4484
twa1-2	5 min 37°C	UBI10	20.98	20.85	20.59	20.8067	23.4848
WT	10 min 37°C	UBI10	19.93	19.75	19.59	19.7567	22.8672
Col	10 min 37°C	UBI10	20.55	20.32	19.77	20.2133	23.301
twa1-1	10 min 37°C	UBI10	20.17	20.02	19.69	19.96	23.052
twa1-2	10 min 37°C	UBI10	19.55	19.54	19.34	19.4767	22.6157
WT	20 min 37°C	UBI10	20.31	20.1	19.72	20.0433	23.1114
Col	20 min 37°C	UBI10	20.02	19.9	19.54	19.82	22.9157
twa1-1	20 min 37°C	UBI10	20.49	20.61	20.1	20.4	23.3173
twa1-2	20 min 37°C	UBI10	20.57	20.58	20.06	20.4033	23.3462
WT	untreated	UBC9	23.58	23.59	23.58	23.5833
Col	untreated	UBC9	23.53	23.36	23.49	23.46
twa1-1	untreated	UBC9	23.51	23.57	23.41	23.4967
twa1-2	untreated	UBC9	23.54	23.52	23.57	23.5433
WT	5 min 37°C	UBC9	23.5	23.56	23.57	23.5433
Col	5 min 37°C	UBC9	23.55	23.63	23.57	23.5833
twa1-1	5 min 37°C	UBC9	23.62	23.57	23.51	23.5667
twa1-2	5 min 37°C	UBC9	23.52	23.45	23.54	23.5033
WT	10 min 37°C	UBC9	23.46	23.51	23.57	23.5133
Col	10 min 37°C	UBC9	23.58	23.55	23.51	23.5467
twa1-1	10 min 37°C	UBC9	23.59	23.51	23.55	23.55
twa1-2	10 min 37°C	UBC9	23.55	23.51	23.54	23.5333
WT	20 min 37°C	UBC9	23.59	23.58	23.56	23.5767
Col	20 min 37°C	UBC9	23.51	23.54	23.54	23.53
twa1-1	20 min 37°C	UBC9	23.54	23.56	23.51	23.5367
twa1-2	20 min 37°C	UBC9	23.46	23.5	23.51	23.49
WT	untreated	TIP41L	26.43	26.29	26.67	26.4633
Col	untreated	TIP41L	26.3	26.3	26.44	26.3467
twa1-1	untreated	TIP41L	26.8	26.82	26.99	26.87
twa1-2	untreated	TIP41L	25.75	25.77	25.8	25.7733
WT	5 min 37°C	TIP41L	25.93	25.98	26.17	26.0267
Col	5 min 37°C	TIP41L	25.78	25.81	25.93	25.84
twa1-1	5 min 37°C	TIP41L	27.27	26.54	26.72	26.8433
twa1-2	5 min 37°C	TIP41L	26.49	26.41	26.56	26.4867
WT	10 min 37°C	TIP41L	25.8	25.7	25.72	25.74
Col	10 min 37°C	TIP41L	26.61	26.57	26.56	26.58
twa1-1	10 min 37°C	TIP41L	25.79	26.38	26.01	26.06
twa1-2	10 min 37°C	TIP41L	25.22	25.1	25.39	25.2367
WT	20 min 37°C	TIP41L	26.09	26.1	26.18	26.1233
Col	20 min 37°C	TIP41L	25.71	25.82	25.88	25.8033
twa1-1	20 min 37°C	TIP41L	26.26	26.32	26.63	26.4033
twa1-2	20 min 37°C	TIP41L	26.31	26.52	26.82	26.55

## Sheet: Statistics_4b
Root growth assay
basal thermotolerance
Statistics
Experiment 4b
WT (HB6:LUC)	Untreated	15 min	30 min	45 min	60 min	75 min	90 min	105 min	120 min	130 min		p>	0.05	ns
	3.83	3.751	3.445	3.263	3.639	2.112	0	0	0	0		p<	0.05	*
	4.214	4.193	3.563	3.534	3.294	2.131	0	0	0	0		p<	0.01	**
	4.445	3.907	3.681	3.204	3.553	2.135	0	0	0	0		p<	0.001	***
	4.314	3.931	4.023	3.76	3.826	2.156	0	0	0	0		p<	0.0001	****
	4.321	3.93	3.816	3.614	3.309	2.045	0	0	0	0		p<	1e-05	*****
	4.683	3.902	3.28	3.744	3.457	2.017	0	0	0	0
Student t-Test ( compared to untreated)		0.0177277	0.0017798	0.00040586	0.000243749	3.95009e-09	4.4405e-12	4.4405e-12	4.4405e-12	4.4405e-12
significance level		*	**	***	***	*****	*****	*****	*****	*****
TWA1oe1	Untreated	15min	30 min	45 min	60 min	75 min	90 min	105 min	120 min	130 min
	3.464	3.001	3.153	2.659	2.83	3.18	3.149	3.303	2.132	0
	3.22	3.568	3.288	3.597	3.014	3.437	2.86	2.889	1.724	0
	3.22	3.451	3.446	3.465	3.092	3.202	3.193	3.112	1.937	0
	3.086	3.474	3.459	3.32	3.397	2.966	3.119	3.176	1.73	0
	3.641	3.06	3.271	3.309	3.492	3.129	3.371	3.051	1.597	0
	3.662	3.461	2.856	3.335	3.421	3.416	3.208	3.38	1.704	0
Student t-Test ( compared to untreated)		0.746353	0.332726	0.553164	0.262549	0.220525	0.0816183	0.0890077	2.07026e-07	1.06138e-11
significance level		ns	ns	ns	ns	ns	ns	ns	*****	*****
TWA1oe2	Untreated	15min	30 min	45 min	60 min	75 min	90 min	105 min	120 min	130 min
	3.895	3.501	3.251	3.457	3.476	3.495	3.073	3.239	1.953	0
	3.584	3.57	2.847	3.584	3.227	3.269	3.343	3.196	2.187	0
	3.688	3.81	3.782	3.425	3.517	3.259	3.45	3.259	2.183	0
	3.439	3.305	3.713	3.402	3.364	3.514	3.801	3.351	1.395	0
	3.347	3.01	3.779	3.221	3.241	3.435	3.657	3.5	1.541	0
	3.622	3.948	3.513	3.358	3.458	3.369	3.289	3.514	1.697	0
Student t-Test ( compared to untreated)		0.661745	0.515841	0.0694378	0.0440664	0.0464764	0.255316	0.0255489	5.36033e-07	5.99509e-13
significance level		ns	ns	ns	*	*	ns	*	*****	*****
twa1-1	Untreated	15 min	30 min	45 min	60 min	75 min	90 min	105 min	120 min	130 min
	3.337	1.895	0	0	0	0	0	0	0	0
	3.294	1.917	0	0	0	0	0	0	0	0
	3.33	1.742	0	0	0	0	0	0	0	0
	2.83	2.095	0	0	0	0	0	0	0	0
	3.161	2.06	0	0	0	0	0	0	0	0
	3.068	1.923	0	0	0	0	0	0	0	0
Student t-Test ( compared to untreated)		1.52964e-07	2.70201e-12	2.70201e-12	2.70201e-12	2.70201e-12	2.70201e-12	2.70201e-12	2.70201e-12	2.70201e-12
significance level		*****	*****	*****	*****	*****	*****	*****	*****	*****
twa1-2	Untreated	15 min	30 min	45 min	60 min	75 min	90 min	105 min	120 min	130 min
	3.311	1.923	0	0	0	0	0	0	0	0
	3.399	1.962	0	0	0	0	0	0	0	0
	3.276	2.069	0	0	0	0	0	0	0	0
	3.49	2.984	0	0	0	0	0	0	0	0
	3.566	1.948	0	0	0	0	0	0	0	0
	3.699	1.916	0	0	0	0	0	0	0	0
Student t-Test ( compared to untreated)		2.91076e-05	1.4591e-13	1.4591e-13	1.4591e-13	1.4591e-13	1.4591e-13	1.4591e-13	1.4591e-13	1.4591e-13
significance level		****	*****	*****	*****	*****	*****	*****	*****	*****

## Sheet: Statistics_4c
Ion leakage assay
Statistics 4c
two-way Anova test followed by a Tukey-Kramer post hoc test
whole dataset								only lines
line	time of treatment	line	time of treatment	p-value	Alpha	Sig		line	p-value	Alpha	Sig
WT	24h 37°C	WT	untreated	0	0.05	1		twa1-1 WT	0	0.05	1
twa1-1	untreated	WT	untreated	0.97985	0.05	0		twa1-2 WT	0	0.05	1
twa1-1	untreated	WT	24h 37°C	0	0.05	1		twa1-2 twa1-1	0.99935	0.05	0
twa1-1	24h 37°C	WT	untreated	0	0.05	1		TWA1oe1 WT	0	0.05	1
twa1-1	24h 37°C	WT	24h 37°C	0	0.05	1		TWA1oe1 twa1-1	0	0.05	1
twa1-1	24h 37°C	twa1-1	untreated	0	0.05	1		TWA1oe1 twa1-2	0	0.05	1
twa1-2	untreated	WT	untreated	0.04418	0.05	1		TWA1oe2 WT	0	0.05	1
twa1-2	untreated	WT	24h 37°C	0	0.05	1		TWA1oe2 twa1-1	0	0.05	1
twa1-2	untreated	twa1-1	untreated	0.9791	0.05	1		TWA1oe2 twa1-2	0	0.05	1
twa1-2	untreated	twa1-1	24h 37°C	0	0.05	1		TWA1oe2 TWA1oe1	0.99525	0.05	0
twa1-2	24h 37°C	WT	untreated	0	0.05	1
twa1-2	24h 37°C	WT	24h 37°C	0.00584629	0.05	1		Sig=1= 0.05 significant
twa1-2	24h 37°C	twa1-1	untreated	0	0.05	1
twa1-2	24h 37°C	twa1-1	24h 37°C	0.00327	0.05	1
twa1-2	24h 37°C	twa1-2	untreated	0	0.05	1
TWA1oe1	untreated	WT	untreated	0.97033	0.05	0
TWA1oe1	untreated	WT	24h 37°C	0	0.05	1
TWA1oe1	untreated	twa1-1	untreated	1	0.05	0
TWA1oe1	untreated	twa1-1	24h 37°C	0	0.05	1
TWA1oe1	untreated	twa1-2	untreated	75.4404	0.05	1
TWA1oe1	untreated	twa1-2	24h 37°C	0	0.05	1
TWA1oe1	24h 37°C	WT	untreated	0.00201461	0.05	1
TWA1oe1	24h 37°C	WT	24h 37°C	0.0308193	0.05	1
TWA1oe1	24h 37°C	twa1-1	untreated	0.00123356	0.05	1
TWA1oe1	24h 37°C	twa1-1	24h 37°C	0	0.05	1
TWA1oe1	24h 37°C	twa1-2	untreated	52.9787	0.05	1
TWA1oe1	24h 37°C	twa1-2	24h 37°C	0	0.05	1
TWA1oe1	24h 37°C	TWA1oe1	untreated	0.00118978	0.05	1
TWA1oe2	untreated	WT	untreated	0.95881	0.05	0
TWA1oe2	untreated	WT	24h 37°C	0	0.05	1
TWA1oe2	untreated	twa1-1	untreated	1	0.05	0
TWA1oe2	untreated	twa1-1	24h 37°C	0	0.05	1
TWA1oe2	untreated	twa1-2	untreated	5.9039	0.05	1
TWA1oe2	untreated	twa1-2	24h 37°C	0	0.05	1
TWA1oe2	untreated	TWA1oe1	untreated	1	0.05	0
TWA1oe2	untreated	TWA1oe1	24h 37°C	0.00114928	0.05	1
TWA1oe2	24h 37°C	WT	untreated	0.00250677	0.05	1
TWA1oe2	24h 37°C	WT	24h 37°C	0.00698634	0.05	1
TWA1oe2	24h 37°C	twa1-1	untreated	0.00155039	0.05	1
TWA1oe2	24h 37°C	twa1-1	24h 37°C	0	0.05	1
TWA1oe2	24h 37°C	twa1-2	untreated	0.00322	0.05	1
TWA1oe2	24h 37°C	twa1-2	24h 37°C	0	0.05	1
TWA1oe2	24h 37°C	TWA1oe1	untreated	0.00150473	0.05	1
TWA1oe2	24h 37°C	TWA1oe1	24h 37°C	0.99998	0.05	0
TWA1oe2	24h 37°C	TWA1oe2	untreated	0.00146255	0.05	1

## Sheet: Statistics_4e
Protoplast assay Statistics
4e
Experiment 1
two-way Anova test followed by a Tukey-Kramer post hoc test
whole dataset								only lines
line	temprature	line	temprature	p-value	Alpha	Sig		lines	p-value	Alpha	Sig
WT	25°C	WT	20°C	0.65274	0.05	0		twa1-2 WT	0	0.05	1
WT	30°C	WT	20°C	0.000248981	0.05	1		twa1-1 WT	0	0.05	1
WT	30°C	WT	25°C	2.90282	0.05	1		twa1-1 twa1-2	1	0.05	0
WT	35°C	WT	20°C	0	0.05	1		TWA1oe1 WT	0.00784919	0.05	1
WT	35°C	WT	25°C	0.133583	0.05	1		TWA1oe1 twa1-2	0	0.05	1
WT	35°C	WT	30°C	1	0.05	0		TWA1oe1 twa1-1	0	0.05	1
twa1-2	20°C	WT	20°C	1	0.05	0		AlTWA1oe1 WT	0	0.05	1
twa1-2	20°C	WT	25°C	0.64709	0.05	0		AlTWA1oe1 twa1-2	0	0.05	1
twa1-2	20°C	WT	30°C	0.000230824	0.05	1		AlTWA1oe1 twa1-1	0	0.05	1
twa1-2	20°C	WT	35°C	0	0.05	1		AlTWA1oe1 TWA1oe1	0	0.05	1
twa1-2	25°C	WT	20°C	1	0.05	0		SaTWA1oe1 WT	0.9526	0.05	0
twa1-2	25°C	WT	25°C	0.96722	0.05	0		SaTWA1oe1 twa1-2	0	0.05	1
twa1-2	25°C	WT	30°C	0.0127025	0.05	1		SaTWA1oe1 twa1-1	0	0.05	1
twa1-2	25°C	WT	35°C	0	0.05	1		SaTWA1oe1 TWA1oe1	0.0364965	0.05	1
twa1-2	25°C	twa1-2	20°C	1	0.05	0		SaTWA1oe1 AlTWA1oe1	0	0.05	1
twa1-2	30°C	WT	20°C	1	0.05	0
twa1-2	30°C	WT	25°C	0.98899	0.05	0		Sig=1= 0.05 significant
twa1-2	30°C	WT	30°C	0.0164854	0.05	1
twa1-2	30°C	WT	35°C	0.000119349	0.05	1
twa1-2	30°C	twa1-2	20°C	1	0.05	0
twa1-2	30°C	twa1-2	25°C	1	0.05	0
twa1-2	35°C	WT	20°C	0.98953	0.05	0
twa1-2	35°C	WT	25°C	1	0.05	0
twa1-2	35°C	WT	30°C	0.158231	0.05	1
twa1-2	35°C	WT	35°C	0.0013825	0.05	1
twa1-2	35°C	twa1-2	20°C	0.98892	0.05	0
twa1-2	35°C	twa1-2	25°C	1	0.05	0
twa1-2	35°C	twa1-2	30°C	1	0.05	0
twa1-1	20°C	WT	20°C	1	0.05	0
twa1-1	20°C	WT	25°C	0.63755	0.05	0
twa1-1	20°C	WT	30°C	0.000201112	0.05	1
twa1-1	20°C	WT	35°C	0	0.05	1
twa1-1	20°C	twa1-2	20°C	1	0.05	0
twa1-1	20°C	twa1-2	25°C	1	0.05	0
twa1-1	20°C	twa1-2	30°C	1	0.05	0
twa1-1	20°C	twa1-2	35°C	0.98782	0.05	0
twa1-1	25°C	WT	20°C	1	0.05	0
twa1-1	25°C	WT	25°C	0.96565	0.05	0
twa1-1	25°C	WT	30°C	0.0125732	0.05	1
twa1-1	25°C	WT	35°C	0	0.05	1
twa1-1	25°C	twa1-2	20°C	1	0.05	0
twa1-1	25°C	twa1-2	25°C	1	0.05	0
twa1-1	25°C	twa1-2	30°C	1	0.05	0
twa1-1	25°C	twa1-2	35°C	1	0.05	0
twa1-1	25°C	twa1-1	20°C	1	0.05	0
twa1-1	30°C	WT	20°C	1	0.05	0
twa1-1	30°C	WT	25°C	0.9932	0.05	0
twa1-1	30°C	WT	30°C	0.0192287	0.05	1
twa1-1	30°C	WT	35°C	0.000258186	0.05	1
twa1-1	30°C	twa1-2	20°C	1	0.05	0
twa1-1	30°C	twa1-2	25°C	1	0.05	0
twa1-1	30°C	twa1-2	30°C	1	0.05	0
twa1-1	30°C	twa1-2	35°C	1	0.05	0
twa1-1	30°C	twa1-1	20°C	1	0.05	0
twa1-1	30°C	twa1-1	25°C	1	0.05	0
twa1-1	35°C	WT	20°C	0.9921	0.05	0
twa1-1	35°C	WT	25°C	1	0.05	0
twa1-1	35°C	WT	30°C	0.140327	0.05	1
twa1-1	35°C	WT	35°C	0.0131227	0.05	1
twa1-1	35°C	twa1-2	20°C	0.99161	0.05	0
twa1-1	35°C	twa1-2	25°C	1	0.05	0
twa1-1	35°C	twa1-2	30°C	1	0.05	0
twa1-1	35°C	twa1-2	35°C	1	0.05	0
twa1-1	35°C	twa1-1	20°C	0.99073	0.05	0
twa1-1	35°C	twa1-1	25°C	1	0.05	0
twa1-1	35°C	twa1-1	30°C	1	0.05	0
TWA1oe1	20°C	WT	20°C	1	0.05	0
TWA1oe1	20°C	WT	25°C	0.65281	0.05	0
TWA1oe1	20°C	WT	30°C	0.000249209	0.05	1
TWA1oe1	20°C	WT	35°C	0	0.05	1
TWA1oe1	20°C	twa1-2	20°C	1	0.05	0
TWA1oe1	20°C	twa1-2	25°C	1	0.05	0
TWA1oe1	20°C	twa1-2	30°C	1	0.05	0
TWA1oe1	20°C	twa1-2	35°C	0.98954	0.05	0
TWA1oe1	20°C	twa1-1	20°C	1	0.05	0
TWA1oe1	20°C	twa1-1	25°C	1	0.05	0
TWA1oe1	20°C	twa1-1	30°C	1	0.05	0
TWA1oe1	20°C	twa1-1	35°C	0.99211	0.05	0
TWA1oe1	25°C	WT	20°C	0.29084	0.05	0
TWA1oe1	25°C	WT	25°C	1	0.05	0
TWA1oe1	25°C	WT	30°C	19.1773	0.05	1
TWA1oe1	25°C	WT	35°C	0.819738	0.05	1
TWA1oe1	25°C	twa1-2	20°C	0.28648	0.05	0
TWA1oe1	25°C	twa1-2	25°C	0.7377	0.05	0
TWA1oe1	25°C	twa1-2	30°C	0.83976	0.05	0
TWA1oe1	25°C	twa1-2	35°C	0.99868	0.05	0
TWA1oe1	25°C	twa1-1	20°C	0.27924	0.05	0
TWA1oe1	25°C	twa1-1	25°C	0.7322	0.05	0
TWA1oe1	25°C	twa1-1	30°C	0.87157	0.05	0
TWA1oe1	25°C	twa1-1	35°C	0.99808	0.05	0
TWA1oe1	25°C	TWA1oe1	20°C	0.2909	0.05	0
TWA1oe1	30°C	WT	20°C	0	0.05	1
TWA1oe1	30°C	WT	25°C	0	0.05	1
TWA1oe1	30°C	WT	30°C	0.920499	0.05	1
TWA1oe1	30°C	WT	35°C	21.4731	0.05	1
TWA1oe1	30°C	twa1-2	20°C	0	0.05	1
TWA1oe1	30°C	twa1-2	25°C	0	0.05	1
TWA1oe1	30°C	twa1-2	30°C	0	0.05	1
TWA1oe1	30°C	twa1-2	35°C	0	0.05	1
TWA1oe1	30°C	twa1-1	20°C	0	0.05	1
TWA1oe1	30°C	twa1-1	25°C	0	0.05	1
TWA1oe1	30°C	twa1-1	30°C	0	0.05	1
TWA1oe1	30°C	twa1-1	35°C	0	0.05	1
TWA1oe1	30°C	TWA1oe1	20°C	0	0.05	1
TWA1oe1	30°C	TWA1oe1	25°C	0	0.05	1
TWA1oe1	35°C	WT	20°C	0	0.05	1
TWA1oe1	35°C	WT	25°C	0	0.05	1
*TWA1oe1	35°C	WT	30°C	10.1306	0.05	1
TWA1oe1	35°C	WT	35°C	0.0124005	0.05	1
TWA1oe1	35°C	twa1-2	20°C	0	0.05	1
TWA1oe1	35°C	twa1-2	25°C	0	0.05	1
TWA1oe1	35°C	twa1-2	30°C	0	0.05	1
TWA1oe1	35°C	twa1-2	35°C	0	0.05	1
TWA1oe1	35°C	twa1-1	20°C	0	0.05	1
TWA1oe1	35°C	twa1-1	25°C	0	0.05	1
TWA1oe1	35°C	twa1-1	30°C	0	0.05	1
TWA1oe1	35°C	twa1-1	35°C	0	0.05	1
TWA1oe1	35°C	TWA1oe1	20°C	0	0.05	1
TWA1oe1	35°C	TWA1oe1	25°C	0	0.05	1
TWA1oe1	35°C	TWA1oe1	30°C	0.7025	0.05	0
AlTWA1oe1	20°C	WT	20°C	1	0.05	0
AlTWA1oe1	20°C	WT	25°C	0.79431	0.05	0
*AlTWA1oe1	20°C	WT	30°C	2.09194	0.05	1
AlTWA1oe1	20°C	WT	35°C	0	0.05	1
AlTWA1oe1	20°C	twa1-2	20°C	1	0.05	0
AlTWA1oe1	20°C	twa1-2	25°C	1	0.05	0
AlTWA1oe1	20°C	twa1-2	30°C	1	0.05	0
AlTWA1oe1	20°C	twa1-2	35°C	0.99828	0.05	0
AlTWA1oe1	20°C	twa1-1	20°C	1	0.05	0
AlTWA1oe1	20°C	twa1-1	25°C	1	0.05	0
AlTWA1oe1	20°C	twa1-1	30°C	1	0.05	0
AlTWA1oe1	20°C	twa1-1	35°C	0.99883	0.05	0
AlTWA1oe1	20°C	TWA1oe1	20°C	1	0.05	0
AlTWA1oe1	20°C	TWA1oe1	25°C	0.42297	0.05	0
AlTWA1oe1	20°C	TWA1oe1	30°C	0	0.05	1
AlTWA1oe1	20°C	TWA1oe1	35°C	0	0.05	1
AlTWA1oe1	25°C	WT	20°C	0	0.05	1
AlTWA1oe1	25°C	WT	25°C	0.100387	0.05	1
AlTWA1oe1	25°C	WT	30°C	0.99786	0.05	0
AlTWA1oe1	25°C	WT	35°C	1	0.05	0
AlTWA1oe1	25°C	twa1-2	20°C	0	0.05	1
AlTWA1oe1	25°C	twa1-2	25°C	0	0.05	1
AlTWA1oe1	25°C	twa1-2	30°C	0	0.05	1
AlTWA1oe1	25°C	twa1-2	35°C	0.000824947	0.05	1
AlTWA1oe1	25°C	twa1-1	20°C	0	0.05	1
AlTWA1oe1	25°C	twa1-1	25°C	0	0.05	1
AlTWA1oe1	25°C	twa1-1	30°C	0	0.05	1
AlTWA1oe1	25°C	twa1-1	35°C	0.000685343	0.05	1
AlTWA1oe1	25°C	TWA1oe1	20°C	0	0.05	1
AlTWA1oe1	25°C	TWA1oe1	25°C	0.135319	0.05	1
AlTWA1oe1	25°C	TWA1oe1	30°C	0.00132	0.05	1
AlTWA1oe1	25°C	TWA1oe1	35°C	0.108266	0.05	1
AlTWA1oe1	25°C	AlTWA1oe1	20°C	0	0.05	1
AlTWA1oe1	30°C	WT	20°C	0	0.05	1
AlTWA1oe1	30°C	WT	25°C	0	0.05	1
AlTWA1oe1	30°C	WT	30°C	0.0148491	0.05	1
AlTWA1oe1	30°C	WT	35°C	0	0.05	1
AlTWA1oe1	30°C	twa1-2	20°C	0	0.05	1
AlTWA1oe1	30°C	twa1-2	25°C	0	0.05	1
AlTWA1oe1	30°C	twa1-2	30°C	0	0.05	1
AlTWA1oe1	30°C	twa1-2	35°C	0	0.05	1
AlTWA1oe1	30°C	twa1-1	20°C	0	0.05	1
AlTWA1oe1	30°C	twa1-1	25°C	0	0.05	1
AlTWA1oe1	30°C	twa1-1	30°C	0	0.05	1
AlTWA1oe1	30°C	twa1-1	35°C	0	0.05	1
AlTWA1oe1	30°C	TWA1oe1	20°C	0	0.05	1
AlTWA1oe1	30°C	TWA1oe1	25°C	0	0.05	1
AlTWA1oe1	30°C	TWA1oe1	30°C	0	0.05	1
AlTWA1oe1	30°C	TWA1oe1	35°C	0	0.05	1
AlTWA1oe1	30°C	AlTWA1oe1	20°C	0	0.05	1
AlTWA1oe1	30°C	AlTWA1oe1	25°C	0	0.05	1
AlTWA1oe1	35°C	WT	20°C	0	0.05	1
AlTWA1oe1	35°C	WT	25°C	0	0.05	1
AlTWA1oe1	35°C	WT	30°C	0.00397671	0.05	1
AlTWA1oe1	35°C	WT	35°C	0.0204969	0.05	1
AlTWA1oe1	35°C	twa1-2	20°C	0	0.05	1
AlTWA1oe1	35°C	twa1-2	25°C	0	0.05	1
AlTWA1oe1	35°C	twa1-2	30°C	0	0.05	1
AlTWA1oe1	35°C	twa1-2	35°C	0	0.05	1
AlTWA1oe1	35°C	twa1-1	20°C	0	0.05	1
AlTWA1oe1	35°C	twa1-1	25°C	0	0.05	1
AlTWA1oe1	35°C	twa1-1	30°C	0	0.05	1
AlTWA1oe1	35°C	twa1-1	35°C	0	0.05	1
AlTWA1oe1	35°C	TWA1oe1	20°C	0	0.05	1
AlTWA1oe1	35°C	TWA1oe1	25°C	0	0.05	1
AlTWA1oe1	35°C	TWA1oe1	30°C	0	0.05	1
AlTWA1oe1	35°C	TWA1oe1	35°C	0	0.05	1
AlTWA1oe1	35°C	AlTWA1oe1	20°C	0	0.05	1
AlTWA1oe1	35°C	AlTWA1oe1	25°C	0.0150897	0.05	1
AlTWA1oe1	35°C	AlTWA1oe1	30°C	0.9959	0.05	0
SaTWA1oe1	20°C	WT	20°C	1	0.05	0
SaTWA1oe1	20°C	WT	25°C	0.65474	0.05	0
SaTWA1oe1	20°C	WT	30°C	0.000255482	0.05	1
SaTWA1oe1	20°C	WT	35°C	0	0.05	1
SaTWA1oe1	20°C	twa1-2	20°C	1	0.05	0
SaTWA1oe1	20°C	twa1-2	25°C	1	0.05	0
SaTWA1oe1	20°C	twa1-2	30°C	1	0.05	0
SaTWA1oe1	20°C	twa1-2	35°C	0.98975	0.05	0
SaTWA1oe1	20°C	twa1-1	20°C	1	0.05	0
SaTWA1oe1	20°C	twa1-1	25°C	1	0.05	0
SaTWA1oe1	20°C	twa1-1	30°C	1	0.05	0
SaTWA1oe1	20°C	twa1-1	35°C	0.99227	0.05	0
SaTWA1oe1	20°C	TWA1oe1	20°C	1	0.05	0
SaTWA1oe1	20°C	TWA1oe1	25°C	0.2924	0.05	0
SaTWA1oe1	20°C	TWA1oe1	30°C	0	0.05	1
SaTWA1oe1	20°C	TWA1oe1	35°C	0	0.05	1
SaTWA1oe1	20°C	AlTWA1oe1	20°C	1	0.05	0
SaTWA1oe1	20°C	AlTWA1oe1	25°C	0	0.05	1
SaTWA1oe1	20°C	AlTWA1oe1	30°C	0	0.05	1
SaTWA1oe1	20°C	AlTWA1oe1	35°C	0	0.05	1
SaTWA1oe1	25°C	WT	20°C	1	0.05	0
SaTWA1oe1	25°C	WT	25°C	0.70028	0.05	0
SaTWA1oe1	25°C	WT	30°C	4.205e-06	0.05	1
SaTWA1oe1	25°C	WT	35°C	0	0.05	1
SaTWA1oe1	25°C	twa1-2	20°C	1	0.05	0
SaTWA1oe1	25°C	twa1-2	25°C	1	0.05	0
SaTWA1oe1	25°C	twa1-2	30°C	1	0.05	0
SaTWA1oe1	25°C	twa1-2	35°C	0.99376	0.05	0
SaTWA1oe1	25°C	twa1-1	20°C	1	0.05	0
SaTWA1oe1	25°C	twa1-1	25°C	1	0.05	0
SaTWA1oe1	25°C	twa1-1	30°C	1	0.05	0
SaTWA1oe1	25°C	twa1-1	35°C	0.99542	0.05	0
SaTWA1oe1	25°C	TWA1oe1	20°C	1	0.05	0
SaTWA1oe1	25°C	TWA1oe1	25°C	0.32987	0.05	0
SaTWA1oe1	25°C	TWA1oe1	30°C	0	0.05	1
SaTWA1oe1	25°C	TWA1oe1	35°C	0	0.05	1
SaTWA1oe1	25°C	AlTWA1oe1	20°C	1	0.05	0
SaTWA1oe1	25°C	AlTWA1oe1	25°C	0	0.05	1
SaTWA1oe1	25°C	AlTWA1oe1	30°C	0	0.05	1
SaTWA1oe1	25°C	AlTWA1oe1	35°C	0	0.05	1
SaTWA1oe1	25°C	SaTWA1oe1	20°C	1	0.05	0
SaTWA1oe1	30°C	WT	20°C	0.04817	0.05	1
SaTWA1oe1	30°C	WT	25°C	0.99938	0.05	0
SaTWA1oe1	30°C	WT	30°C	0.00258	0.05	1
SaTWA1oe1	30°C	WT	35°C	12.4508	0.05	1
SaTWA1oe1	30°C	twa1-2	20°C	0.04714	0.05	1
SaTWA1oe1	30°C	twa1-2	25°C	0.23505	0.05	0
SaTWA1oe1	30°C	twa1-2	30°C	0.32717	0.05	0
SaTWA1oe1	30°C	twa1-2	35°C	0.84783	0.05	0
SaTWA1oe1	30°C	twa1-1	20°C	0.04546	0.05	1
SaTWA1oe1	30°C	twa1-1	25°C	0.23107	0.05	0
SaTWA1oe1	30°C	twa1-1	30°C	0.36659	0.05	0
SaTWA1oe1	30°C	twa1-1	35°C	0.82789	0.05	0
SaTWA1oe1	30°C	TWA1oe1	20°C	0.04818	0.05	1
SaTWA1oe1	30°C	TWA1oe1	25°C	1	0.05	0
SaTWA1oe1	30°C	TWA1oe1	30°C	0	0.05	1
SaTWA1oe1	30°C	TWA1oe1	35°C	0	0.05	1
SaTWA1oe1	30°C	AlTWA1oe1	20°C	0.08443	0.05	0
SaTWA1oe1	30°C	AlTWA1oe1	25°C	1.89511	0.05	1
SaTWA1oe1	30°C	AlTWA1oe1	30°C	0	0.05	1
SaTWA1oe1	30°C	AlTWA1oe1	35°C	0	0.05	1
SaTWA1oe1	30°C	SaTWA1oe1	20°C	0.04853	0.05	1
SaTWA1oe1	30°C	SaTWA1oe1	25°C	0.05781	0.05	0
SaTWA1oe1	35°C	WT	20°C	0.0148691	0.05	1
SaTWA1oe1	35°C	WT	25°C	0	0.05	1
SaTWA1oe1	35°C	WT	30°C	0	0.05	1
SaTWA1oe1	35°C	WT	35°C	0	0.05	1
SaTWA1oe1	35°C	twa1-2	20°C	0.0148957	0.05	1
SaTWA1oe1	35°C	twa1-2	25°C	0.0586789	0.05	1
SaTWA1oe1	35°C	twa1-2	30°C	0	0.05	1
SaTWA1oe1	35°C	twa1-2	35°C	0	0.05	1
SaTWA1oe1	35°C	twa1-1	20°C	0.0149403	0.05	1
SaTWA1oe1	35°C	twa1-1	25°C	0.0587636	0.05	1
SaTWA1oe1	35°C	twa1-1	30°C	0	0.05	1
SaTWA1oe1	35°C	twa1-1	35°C	0	0.05	1
SaTWA1oe1	35°C	TWA1oe1	20°C	0.0148688	0.05	1
SaTWA1oe1	35°C	TWA1oe1	25°C	0	0.05	1
SaTWA1oe1	35°C	TWA1oe1	30°C	0.14143	0.05	0
SaTWA1oe1	35°C	TWA1oe1	35°C	1	0.05	0
SaTWA1oe1	35°C	AlTWA1oe1	20°C	0.0141458	0.05	1
SaTWA1oe1	35°C	AlTWA1oe1	25°C	0.000958326	0.05	1
SaTWA1oe1	35°C	AlTWA1oe1	30°C	0.000262912	0.05	1
SaTWA1oe1	35°C	AlTWA1oe1	35°C	0	0.05	1
SaTWA1oe1	35°C	SaTWA1oe1	20°C	0.0148598	0.05	1
SaTWA1oe1	35°C	SaTWA1oe1	25°C	0.0146411	0.05	1
*SaTWA1oe1	35°C	SaTWA1oe1	30°C	3.13823	0.05	1
