# Supplementary material for: The temperature sensor TWA1 is required for thermotolerance in Arabidopsis
Source: Nature. 2024 May 15;629(8014):1126–32. doi: 10.1038/s41586-024-07424-x (PMC11136664; doi:10.1038/s41586-024-07424-x)
Supplement: Supplementary file 7 — Source Data Extended Data Fig. 1 [file 41586_2024_7424_MOESM7_ESM.xlsx]

## Sheet: Extended_Data_Figure 1c + d 
Root growth assay
aquired thermotolerance
Figure 1c +d (Root length [cm])
Col	1.								2. repetition
	0 min	90 min	105 min	120 min	135 min	150 min	165 min	180 min	0 min	90 min	105 min	120 min	135 min	150 min	165 min	180 min
	3.301	3.595	3.284	3.074	3.34	2.055	0	0	3.386	3.354	3.183	3.206	3.243	3.083	0	0
	3.154	3.115	3.774	3.481	2.995	2.064	0	0	3.385	3.151	3.253	3.239	3.159	2.557	0	0
	3.272	2.822	3.463	2.946	3.176	2.396	0	0	3.39	3.333	3.294	3.002	3.605	2.531	0	0
	3.255	3.494	3.339	3.446	3.189	2.017	0	0	3.45	3.557	3.444	3.405	3.065	2.745	0	0
	3.578	3.453	3.012	3.662	3.444	2.742	0	0	3.39	3.239	3.939	3.206	3.253	2.584	0	0
	3.574	3.638	3.419	2.846	3.231	2.794	0	0	3.398	3.736	3.192	3.56	3.094	2.295	0	0
mean	3.35567	3.35283	3.38183	3.2425	3.22917	2.34467	0	0	3.39983	3.395	3.38417	3.26967	3.2365	2.6325	0	0
SD	0.162221	0.291054	0.227284	0.302157	0.140068	0.324668	0	0	0.0228212	0.196605	0.262726	0.174786	0.178807	0.240786	0	0
WT (HB6:LUC)	1.								2. repetition
	0 min	90 min	105 min	120 min	135 min	150 min	165 min	180 min	0 min	90 min	105 min	120 min	135 min	150 min	165 min	180 min
	3.235	3.717	3.684	3.722	2.717	2.357	0	0	3.501	3.614	3.142	3.259	3.245	2.024	0	0
	3.627	3.507	3.338	3.712	3.392	2.645	0	0	3.558	3.528	3.595	3.643	3.563	2.565	0	0
	3.521	3.58	3.157	3.012	3.41	2.344	0	0	3.631	3.456	3.938	3.543	3.681	2.53	0	0
	3.648	2.816	3.327	3.436	3.5	2.313	0	0	3.345	3.404	3.489	3.249	3.123	2.156	0	0
	3.558	3.876	3.16	3.251	3.214	1.733	0	0	3.601	3.59	3.411	3.464	3.216	2.067	0	0
	3.65	2.957	3.919	3.246	3.56	2.611	0	0	3.671	3.583	3.222	3.284	3.28	2.611	0	0
mean	3.53983	3.40883	3.43083	3.3965	3.29883	2.33383	0	0	3.55117	3.52917	3.46617	3.407	3.35133	2.3255	0	0
SD	0.144362	0.388962	0.279921	0.257783	0.281496	0.298809	0	0	0.106681	0.0761761	0.260605	0.152446	0.200137	0.247368	0	0
rcar_a	1.								2. repetition
	0 min	90 min	105 min	120 min	135 min	150 min	165 min	180 min	90 min untreated	90 min	105 min	120 min	135 min	150 min	165 min	180 min
	3.132	2.443	2.479	2.145	0	0	0	0	2.675	2.881	2.1	2.17	0	0	0	0
	2.653	3.014	2.371	2.116	0	0	0	0	2.9	2.531	2.804	1.489	0	0	0	0
	2.648	2.844	2.891	1.932	0	0	0	0	2.754	2.618	2.971	1.731	0	0	0	0
	2.375	2.576	2.977	1.747	0	0	0	0	2.823	3.048	2.627	2.133	0	0	0	0
	2.609	2.343	2.868	1.63	0	0	0	0	2.76198	2.599	2.655	1.49	0	0	0	0
	3.097	3.266	2.661	1.041	0	0	0	0	2.689	2.91	3.234	1.526	0	0	0	0
mean	2.75233	2.74767	2.70783	1.7685	0	0	0	0	2.76716	2.7645	2.73183	1.7565	0	0	0	0
SD	0.272831	0.325302	0.223483	0.373752	0	0	0	0	0.0769925	0.190827	0.348972	0.291288	0	0	0	0
rcar_b	1.								2. repetition
	0 min	90 min	105 min	120 min	135 min	150 min	165 min	180 min	0 min	90 min	105 min	120 min	135 min	150 min	165 min	180 min
	2.824	2.47	2.642	1.857	0	0	0	0	2.875	2.455	2.784	1.888	0	0	0	0
	2.839	2.967	3.299	1.058	0	0	0	0	2.9	2.8	3.177	1.483	0	0	0	0
	3.572	3.302	3.229	1.646	0	0	0	0	2.914	2.923	2.981	1.578	0	0	0	0
	2.659	3.289	2.743	1.091	0	0	0	0	2.917	3.088	2.612	1.776	0	0	0	0
	2.926	2.857	2.999	1.151	0	0	0	0	2.93	3.252	2.915	1.481	0	0	0	0
	2.816	2.405	2.794	1.078	0	0	0	0	2.891	2.863	2.939	1.395	0	0	0	0
mean	2.93933	2.88167	2.951	1.3135	0	0	0	0	2.9045	2.89683	2.90133	1.60017	0	0	0	0
SD	0.293715	0.352886	0.246335	0.316913	0	0	0	0	0.0181177	0.248029	0.173889	0.175252	0	0	0	0
RACR1	1.								2. repetition
	0 min	90 min	105 min	120 min	135 min	150 min	165 min	180 min	90 min untreated	90 min	105 min	120 min	135 min	150 min	165 min	180 min
	3.122	2.845	3.222	2.515	2.224	0	0	0	3.021	3.381	2.986	2.887	1.533	0	0	0
	3.184	3.404	2.695	2.872	1.519	0	0	0	2.871	3.304	2.87	3.02	1.57	0	0	0
	3.197	2.995	2.912	2.797	1.883	0	0	0	3.359	3.132	3.281	3.15	1.761	0	0	0
	2.817	2.845	2.957	3.215	1.671	0	0	0	2.932	2.967	2.829	2.981	2.054	0	0	0
	3.286	3.194	2.972	3.154	1.681	0	0	0	3.158	3.024	2.909	2.97	1.623	0	0	0
	2.817	2.99	3.076	3.06	1.057	0	0	0	3.149	2.669	3.17	3.089	1.797	0	0	0
mean	3.0705	3.0455	2.97233	2.9355	1.6725	0	0	0	3.08167	3.0795	3.0075	3.01617	1.723	0	0	0
SD	0.185518	0.198581	0.16014	0.238536	0.353775	0	0	0	0.16214	0.233918	0.164389	0.0849341	0.176063	0	0	0
RACR6	1.								2. repetition
	0 min	90 min	105 min	120 min	135 min	150 min	165 min	180 min	0 min	90 min	105 min	120 min	135 min	150 min	165 min	180 min
	3.082	3.124	3.087	3.024	1.142	0	0	0	3.261	3.214	3.356	3.338	1.828	0	0	0
	3.062	2.75	3.684	2.75	1.703	0	0	0	3.106	2.984	2.817	2.885	1.729	0	0	0
	3.351	3.785	3.191	2.785	1.635	0	0	0	3.055	3.377	2.913	2.763	1.545	0	0	0
	3.434	3.593	2.675	2.793	1.79	0	0	0	3.34	3.191	2.93	2.942	1.418	0	0	0
	3.427	3.524	3.436	2.524	1.738	0	0	0	3.307	3.246	3.407	2.537	1.429	0	0	0
	3.052	2.611	2.872	2.611	1.839	0	0	0	3.216	3.185	3.365	2.644	1.399	0	0	0
mean	3.23467	3.23117	3.1575	2.74783	1.64117	0	0	0	3.21417	3.1995	3.13133	2.8515	1.558	0	0	0
SD	0.171633	0.437991	0.335453	0.157331	0.23227	0	0	0	0.103023	0.115903	0.247682	0.256838	0.165243	0	0	0
aba2-1	1.								2. repetition
	0 min	90 min	105 min	120 min	135 min	150 min	165 min	180 min	0 min	90 min	105 min	120 min	135 min	150 min	165 min	180 min
	3.608	3.833	3.604	1.857	0	0	0	0	3.605	3.704	3.448	2.236	0	0	0	0
	3.502	3.59	3.307	1.818	0	0	0	0	3.658	3.763	3.327	2.243	0	0	0	0
	3.755	3.727	3.632	1.577	0	0	0	0	3.621	3.855	3.838	1.521	0	0	0	0
	3.643	3.679	3.711	1.878	0	0	0	0	3.429	3.91	3.92	1.21	0	0	0	0
	3.844	3.651	3.77	1.519	0	0	0	0	3.891	3.639	3.665	1.24	0	0	0	0
	3.669	3.592	3.917	1.279	0	0	0	0	3.905	3.221	3.844	1.09	0	0	0	0
mean	3.67017	3.67867	3.65683	1.65467	0	0	0	0	3.68483	3.682	3.67367	1.59	0	0	0	0
SD	0.108243	0.0839577	0.186735	0.217201	0	0	0	0	1.18295	2.18295	3.18295	4.18295	5.18295	6.18295	7.18295	8.18295
abi1-1	1.								2. repetition
	0 min	90 min	105 min	120 min	135 min	150 min	165 min	180 min	0 min	90 min	105 min	120 min	135 min	150 min	165 min	180 min
	2.891	2.757	2.49	1.289	0	0	0	0	2.731	2.435	3.137	1.246	0	0	0	0
	2.774	2.79	2.754	1.291	0	0	0	0	2.7	2.513	2.158	1.2	0	0	0	0
	2.69	2.552	2.599	1.357	0	0	0	0	2.851	2.798	2.347	1.429	0	0	0	0
	2.714	2.88	2.467	1.084	0	0	0	0	2.651	2.491	2.694	1.217	0	0	0	0
	2.722	2.428	2.767	1.386	0	0	0	0	2.73	2.601	2.533	1.299	0	0	0	0
	2.487	2.81	2.749	1.18	0	0	0	0	2.609	2.752	2.472	1.276	0	0	0	0
mean	2.713	2.70283	2.63767	1.2645	0	0	0	0	2.712	2.59833	2.55683	1.27783	0	0	0	0
SD	0.12048	0.159001	0.125886	0.103555	0	0	0	0	0.0758068	0.134764	0.307211	0.0753601	0	0	0	0
pp2c_a	1.								2. repetition
	0 min	90 min	105 min	120 min	135 min	150 min	165 min	180 min	0 min	90 min	105 min	120 min	135 min	150 min	165 min	180 min
	1.933	1.833	1.227	0	0	0	0	0	1.981	1.907	1.084	0	0	0	0	0
	1.969	1.969	1.088	0	0	0	0	0	1.895	2.425	1.037	0	0	0	0	0
	1.904	1.904	1.082	0	0	0	0	0	2.041	1.934	1.016	0	0	0	0	0
	1.972	1.972	0.93	0	0	0	0	0	1.931	1.856	1.011	0	0	0	0	0
	2.334	2.334	0.91	0	0	0	0	0	2.172	2.088	0.904	0	0	0	0	0
	2.393	2.393	0.881	0	0	0	0	0	1.961	1.916	0.91	0	0	0	0	0
mean	2.08417	2.0675	1.01967	0	0	0	0	0	1.99683	2.021	0.993667	0	0	0	0	0
SD	0.199562	0.215065	0.123043	0	0	0	0	0	0.0902523	0.194302	0.0656726	0	0	0	0	0
pp2c_b	1.								2. repetition
	0 min	90 min	105 min	120 min	135 min	150 min	165 min	180 min	0 min	90 min	105 min	120 min	135 min	150 min	165 min	180 min
	2.962	2.702	1.548	0	0	0	0	0	2.931	3.021	1.379	0	0	0	0	0
	2.899	3.799	1.602	0	0	0	0	0	2.751	2.824	1.422	0	0	0	0	0
	3.182	2.418	1.331	0	0	0	0	0	2.873	3.104	1.403	0	0	0	0	0
	3.222	2.696	1.396	0	0	0	0	0	3.256	2.487	1.586	0	0	0	0	0
	2.507	2.818	1.234	0	0	0	0	0	3.23	3.069	1.49	0	0	0	0	0
	2.808	2.944	1.444	0	0	0	0	0	2.937	2.782	1.693	0	0	0	0	0
mean	2.93	2.89617	1.42583	0	0	0	0	0	2.99633	2.88117	1.4955	0	0	0	0	0
SD	0.239641	0.433958	0.124481	0	0	0	0	0	0.184939	0.213291	0.111623	0	0	0	0	0
Root growth assay
aquired thermotolerance
Statistics
Figure 1c +d (Root length [cm])
Col	1							2. repetition
0 min	90 min	105 min	120 min	135 min	150 min	165 min	180 min	0 min	90 min	105 min	120 min	135 min	150 min	165 min	180 min
3.301	3.595	3.284	3.074	3.34	2.055	0	0	3.386	3.354	3.183	3.206	3.243	3.083	0	0		p>	0.05	ns
3.154	3.115	3.774	3.481	2.995	2.064	0	0	3.385	3.151	3.253	3.239	3.159	2.557	0	0		p<	0.05	*
3.272	2.822	3.463	2.946	3.176	2.396	0	0	3.39	3.333	3.294	3.002	3.605	2.531	0	0		p<	0.01	**
3.255	3.494	3.339	3.446	3.189	2.017	0	0	3.45	3.557	3.444	3.405	3.065	2.745	0	0		p<	0.001	***
3.578	3.453	3.012	3.662	3.444	2.742	0	0	3.39	3.239	3.939	3.206	3.253	2.584	0	0		p<	0.0001	****
3.574	3.638	3.419	2.846	3.231	2.794	0	0	3.398	3.736	3.192	3.56	3.094	2.295	0	0		p<	1e-05	*****
Student's t-test ( compared to 90 min untreated)	0.985204	0.838236	0.477557	0.216319	9.77154e-05	5.37332e-13	5.37332e-13		0.957529	0.896956	0.129703	0.0702577	3.31878e-05	1.46175e-21	1.46175e-21
significance level	ns	ns	ns	ns	****	*****	*****		ns	ns	ns	ns	****	*****	*****
HB6:LUC	1							2. repetition
0 min	90 min	105 min	120 min	135 min	150 min	165 min	180 min	0 min	90 min	105 min	120 min	135 min	150 min	165 min	180 min
3.235	3.717	3.684	3.722	2.717	2.357	0	0	3.501	3.614	3.142	3.259	3.245	2.024	0	0
3.627	3.507	3.338	3.712	3.392	2.645	0	0	3.558	3.528	3.595	3.643	3.563	2.565	0	0
3.521	3.58	3.157	3.012	3.41	2.344	0	0	3.631	3.456	3.938	3.543	3.681	2.53	0	0
3.648	2.816	3.327	3.436	3.5	2.313	0	0	3.345	3.404	3.489	3.249	3.123	2.156	0	0
3.558	3.876	3.16	3.251	3.214	1.733	0	0	3.601	3.59	3.411	3.464	3.216	2.067	0	0
3.65	2.957	3.919	3.246	3.56	2.611	0	0	3.671	3.583	3.222	3.284	3.28	2.611	0	0
Student's t-test ( compared to 90 min untreated)	0.496287	0.456917	0.303476	0.119308	1.02643e-05	9.87074e-14	9.87074e-14		0.715293	0.515003	0.113847	0.0771128	1.3573e-06	4.67536e-15	4.67536e-15
significance level	ns	ns	ns	ns	****	*****	*****		ns	ns	ns	ns	*****	*****	*****
rcar_a	1							2. repetition
0 min	90 min	105 min	120 min	135 min	150 min	165 min	180 min	0 min	90 min	105 min	120 min	135 min	150 min	165 min	180 min
3.132	2.443	2.479	2.145	0	0	0	0	2.675	2.881	2.1	2.17	0	0	0	0
2.653	3.014	2.371	2.116	0	0	0	0	2.9	2.531	2.804	1.489	0	0	0	0
2.648	2.844	2.891	1.932	0	0	0	0	2.754	2.618	2.971	1.731	0	0	0	0
2.375	2.576	2.977	1.747	0	0	0	0	2.823	3.048	2.627	2.133	0	0	0	0
2.609	2.343	2.868	1.63	0	0	0	0	2.76198	2.599	2.655	1.49	0	0	0	0
3.097	3.266	2.661	1.041	0	0	0	0	2.689	2.91	3.234	1.526	0	0	0	0
Student's t-test ( compared to 90 min untreated)	0.980875	0.783588	0.000775386	6.59824e-10	6.59824e-10	6.59824e-10	6.59824e-10		0.977481	0.829491	2.06104e-05	2.17423e-15	2.17423e-15	2.17423e-15	2.17423e-15
significance level	ns	ns	***	*****	*****	*****	*****		ns	ns	****	*****	*****	*****	*****
rcar_b	1							2. repetition
0 min	90 min	105 min	120 min	135 min	150 min	165 min	180 min	0 min	90 min	105 min	120 min	135 min	150 min	165 min	180 min
2.824	2.47	2.642	1.857	0	0	0	0	2.875	2.455	2.784	1.888	0	0	0	0
2.839	2.967	3.299	1.058	0	0	0	0	2.9	2.8	3.177	1.483	0	0	0	0
3.572	3.302	3.229	1.646	0	0	0	0	2.914	2.923	2.981	1.578	0	0	0	0
2.659	3.289	2.743	1.091	0	0	0	0	2.917	3.088	2.612	1.776	0	0	0	0
2.926	2.857	2.999	1.151	0	0	0	0	2.93	3.252	2.915	1.481	0	0	0	0
2.816	2.405	2.794	1.078	0	0	0	0	2.891	2.863	2.939	1.395	0	0	0	0
Student's t-test ( compared to 90 min untreated)	0.784549	0.947085	7.55108e-06	7.13938e-10	7.13938e-10	7.13938e-10	7.13938e-10		0.946401	0.968491	1.35118e-08	7.02111e-22	7.02111e-22	7.02111e-22	7.02111e-22
significance level	ns	ns	*****	*****	*****	*****	*****		ns	ns	*****	*****	*****	*****	*****
RCAR1	1							2. repetition
0 min	90 min	105 min	120 min	135 min	150 min	165 min	180 min	0 min	90 min	105 min	120 min	135 min	150 min	165 min	180 min
3.122	2.845	3.222	2.515	2.224	0	0	0	3.021	3.381	2.986	2.887	1.533	0	0	0
3.184	3.404	2.695	2.872	1.519	0	0	0	2.871	3.304	2.87	3.02	1.57	0	0	0
3.197	2.995	2.912	2.797	1.883	0	0	0	3.359	3.132	3.281	3.15	1.761	0	0	0
2.817	2.845	2.957	3.215	1.671	0	0	0	2.932	2.967	2.829	2.981	2.054	0	0	0
3.286	3.194	2.972	3.154	1.681	0	0	0	3.158	3.024	2.909	2.97	1.623	0	0	0
2.817	2.99	3.076	3.06	1.057	0	0	0	3.149	2.669	3.17	3.089	1.797	0	0	0
Student's t-test ( compared to 90 min untreated)	0.841148	0.391477	0.341377	1.42766e-05	4.93786e-12	4.93786e-12	4.93786e-12		0.986754	0.489042	0.442204	1.71995e-07	1.24822e-12	1.24822e-12	1.24822e-12
significance level	ns	ns	ns	****	*****	*****	*****		ns	ns	ns	*****	*****	*****	*****
RCAR6	1							2. repetition
0 min	90 min	105 min	120 min	135 min	150 min	165 min	180 min	0 min	90 min	105 min	120 min	135 min	150 min	165 min	180 min
3.082	3.124	3.087	3.024	1.142	0	0	0	3.261	3.214	3.356	3.338	1.828	0	0	0
3.062	2.75	3.684	2.75	1.703	0	0	0	3.106	2.984	2.817	2.885	1.729	0	0	0
3.351	3.785	3.191	2.785	1.635	0	0	0	3.055	3.377	2.913	2.763	1.545	0	0	0
3.434	3.593	2.675	2.793	1.79	0	0	0	3.34	3.191	2.93	2.942	1.418	0	0	0
3.427	3.524	3.436	2.524	1.738	0	0	0	3.307	3.246	3.407	2.537	1.429	0	0	0
3.052	2.611	2.872	2.611	1.839	0	0	0	3.216	3.185	3.365	2.644	1.399	0	0	0
Student's t-test ( compared to 90 min untreated)	0.987054	0.656798	0.000873564	2.24929e-07	1.35764e-12	1.35764e-12	1.35764e-12		0.836756	0.505608	0.0150288	3.50917e-09	8.92969e-15	8.92969e-15	8.92969e-15
significance level	ns	ns	***	*****	*****	*****	*****		ns	ns	*	*****	*****	*****	*****
aba2-1	1							2. repetition
0 min	90 min	105 min	120 min	135 min	150 min	165 min	180 min	0 min	90 min	105 min	120 min	135 min	150 min	165 min	180 min
3.608	3.833	3.604	1.857	0	0	0	0	3.605	3.704	3.448	2.236	0	0	0	0
3.502	3.59	3.307	1.818	0	0	0	0	3.658	3.763	3.327	2.243	0	0	0	0
3.755	3.727	3.632	1.577	0	0	0	0	3.621	3.855	3.838	1.521	0	0	0	0
3.643	3.679	3.711	1.878	0	0	0	0	3.429	3.91	3.92	1.21	0	0	0	0
3.844	3.651	3.77	1.519	0	0	0	0	3.891	3.639	3.665	1.24	0	0	0	0
3.669	3.592	3.917	1.279	0	0	0	0	3.905	3.221	3.844	1.09	0	0	0	0
Student's t-test ( compared to 90 min untreated)	0.892404	0.892878	4.42411e-09	3.88971e-15	3.88971e-15	3.88971e-15	3.88971e-15		0.982403	0.929579	3.17898e-06	2.84755e-13	2.84755e-13	2.84755e-13	2.84755e-13
significance level	ns	ns	*****	*****	*****	*****	*****		ns	ns	*****	*****	*****	*****	*****
abi1-1	1							2. repetition
0 min	90 min	105 min	120 min	135 min	150 min	165 min	180 min	0 min	90 min	105 min	120 min	135 min	150 min	165 min	180 min
2.891	2.757	2.49	1.289	0	0	0	0	2.731	2.435	3.137	1.246	0	0	0	0
2.774	2.79	2.754	1.291	0	0	0	0	2.7	2.513	2.158	1.2	0	0	0	0
2.69	2.552	2.599	1.357	0	0	0	0	2.851	2.798	2.347	1.429	0	0	0	0
2.714	2.88	2.467	1.084	0	0	0	0	2.651	2.491	2.694	1.217	0	0	0	0
2.722	2.428	2.767	1.386	0	0	0	0	2.73	2.601	2.533	1.299	0	0	0	0
2.487	2.81	2.749	1.18	0	0	0	0	2.609	2.752	2.472	1.276	0	0	0	0
Student's t-test ( compared to 90 min untreated)	0.911528	0.356479	1.77865e-09	2.30702e-13	2.30702e-13	2.30702e-13	2.30702e-13		0.131247	0.298559	3.95999e-11	2.2768e-15	2.2768e-15	2.2768e-15	2.2768e-15
significance level	ns	ns	*****	*****	*****	*****	*****		ns	ns	*****	*****	*****	*****	*****
pp2c_a	1							2. repetition
0 min	90 min	105 min	120 min	135 min	150 min	165 min	180 min	0 min	90 min	105 min	120 min	135 min	150 min	165 min	180 min
1.933	1.833	1.227	0	0	0	0	0	1.981	1.907	1.084	0	0	0	0	0
1.969	1.969	1.088	0	0	0	0	0	1.895	2.425	1.037	0	0	0	0	0
1.904	1.904	1.082	0	0	0	0	0	2.041	1.934	1.016	0	0	0	0	0
1.972	1.972	0.93	0	0	0	0	0	1.931	1.856	1.011	0	0	0	0	0
2.334	2.334	0.91	0	0	0	0	0	2.172	2.088	0.904	0	0	0	0	0
2.393	2.393	0.881	0	0	0	0	0	1.961	1.916	0.91	0	0	0	0	0
Student's t-test ( compared to 90 min untreated)	0.901439	1.38296e-06	4.69396e-10	4.69396e-10	4.69396e-10	4.69396e-10	4.69396e-10		0.80597	2.04707e-09	2.74978e-13	2.74978e-13	2.74978e-13	2.74978e-13	2.74978e-13
significance level	ns	*****	*****	*****	*****	*****	*****		ns	*****	*****	*****	*****	*****	*****
pp2c_b	1							2. repetition
0 min	90 min	105 min	120 min	135 min	150 min	165 min	180 min	0 min	90 min	105 min	120 min	135 min	150 min	165 min	180 min
2.962	2.702	1.548	0	0	0	0	0	2.931	3.021	1.379	0	0	0	0	0
2.899	3.799	1.602	0	0	0	0	0	2.751	2.824	1.422	0	0	0	0	0
3.182	2.418	1.331	0	0	0	0	0	2.873	3.104	1.403	0	0	0	0	0
3.222	2.696	1.396	0	0	0	0	0	3.256	2.487	1.586	0	0	0	0	0
2.507	2.818	1.234	0	0	0	0	0	3.23	3.069	1.49	0	0	0	0	0
2.808	2.944	1.444	0	0	0	0	0	2.937	2.782	1.693	0	0	0	0	0
Student's t-test ( compared to 90 min untreated)	0.88174	2.05695e-07	9.92485e-11	9.92485e-11	9.92485e-11	9.92485e-11	9.92485e-11		0.383123	2.49415e-08	6.10285e-12	6.10285e-12	6.10285e-12	6.10285e-12	6.10285e-12
significance level	ns	*****	*****	*****	*****	*****	*****		ns	*****	*****	*****	*****	*****	*****

## Sheet: Extended_Data_Figure 1e
Inhibition of root growth by stress in the dark
Extended Data Figure 1 e (Root length [cm])
WT (HB6:LUC)	1.
	Untreated	90 min untreated	90 min	105 min	120 min	135 min	150 min	165 min	180 min
	3.958	3.443	2.903	2.824	2.981	2.893	2.093	0	0
	3.967	3.365	3.399	2.917	3.519	3.426	2.478	0	0
	4.363	3.115	2.851	3.319	3.461	3.484	2.204	0	0
	3.9	2.934	3.431	3.57	2.935	2.903	2.553	0	0
	3.71	3.411	3.113	3.377	3.207	2.944	1.802	0	0
	4.171	3.347	3.856	3.268	3.156	2.915	1.403	0	0
mean	4.0115	3.26917	3.25883	3.2125	3.20983	3.09417	2.08883	0	0
SD	0.20703	0.18334	0.346436	0.260622	0.219649	0.256173	0.394297	0	0
WT (Col)	1.
	Untreated	90 min untreated	90 min	105 min	120 min	135 min	150 min	165 min	180 min
	2.933	3.097	2.856	3.08	2.933	2.735	2.103	0	0
	3.651	2.913	3.021	2.893	2.947	2.809	2.096	0	0
	3.297	3.141	3.011	3.219	2.946	2.785	2.034	0	0
	3.622	2.559	3.076	2.841	2.579	2.763	2.039	0	0
	3.995	3.093	2.685	3.026	2.535	2.985	1.534	0	0
	3.745	3.065	3.313	2.807	2.91	2.857	2.182	0	0
mean	3.5405	2.978	2.99367	2.97767	2.80833	2.82233	1.998	0	0
SD	0.340488	0.200545	0.19323	0.144927	0.178589	0.0820379	0.213213	0	0
pp2c_a	1.
	Untreated	90 min untreated	90 min	105 min	120 min	135 min	150 min	165 min	180 min
	2.768	1.745	2.021	1.029	0	0	0	0	0
	2.334	2.241	1.776	1.309	0	0	0	0	0
	2.427	1.68	2.022	0.9302	0	0	0	0	0
	2.437	1.793	1.793	1.04	0	0	0	0	0
	2.438	2.21	2.054	0.957	0	0	0	0	0
	2.373	2.057	1.882	1.097	0	0	0	0	0
mean	2.46283	1.95433	1.92467	1.06037	0	0	0	0	0
SD	0.141635	0.224793	0.113092	0.123954	0	0	0	0	0
pp2c_b	1.
	Untreated	90 min untreated	90 min	105 min	120 min	135 min	150 min	165 min	180 min
	3.538	2.785	2.787	1.365	0	0	0	0	0
	3.194	2.599	2.041	1.216	0	0	0	0	0
	3.623	2.943	2.676	1.216	0	0	0	0	0
	3.572	2.618	2.421	1.931	0	0	0	0	0
	3.527	2.326	3.007	1.066	0	0	0	0	0
	3.023	2.951	2.877	1.04	0	0	0	0	0
mean	3.41283	2.70367	2.63483	1.30567	0	0	0	0	0
SD	0.222884	0.218325	0.32155	0.299628	0	0	0	0	0
RCAR1	1.
	Untreated	90 min untreated	90 min	105 min	120 min	135 min	150 min	165 min	180 min
	3.826	2.383	2.89	2.503	2.698	2.038	0	0	0
	3.825	2.981	2.784	3.127	2.8	1.663	0	0	0
	3.375	3.089	2.713	2.905	2.75	1.272	0	0	0
	3.895	2.53	2.825	2.705	2.717	1.626	0	0	0
	3.902	2.959	2.707	2.537	2.813	1.234	0	0	0
	3.376	2.76	2.751	2.891	2.925	1.764	0	0	0
mean	3.69983	2.78367	2.77833	2.778	2.78383	1.5995	0	0	0
SD	0.231276	0.254412	0.0642694	0.219748	0.0752981	0.278365	0	0	0
RCAR6	1.
	Untreated	90 min untreated	90 min	105 min	120 min	135 min	150 min	165 min	180 min
	3.4	3.006	2.705	2.971	2.68	1.738	0	0	0
	3.512	3.065	2.962	2.166	2.42	1.682	0	0	0
	3.809	2.746	2.861	3.022	3.042	1.561	0	0	0
	3.944	2.81	2.862	3.208	3.025	1.394	0	0	0
	3.92	3.028	2.92	3.062	2.468	2.022	0	0	0
	3.375	2.746	2.788	2.329	3.078	1.598	0	0	0
mean	3.66	2.90017	2.84967	2.793	2.7855	1.66583	0	0	0
SD	0.238462	0.135632	0.0842391	0.395208	0.275147	0.192271	0	0	0
Inhibition of root growth by stress in the dark
Extended Data Figure 1 e (Root length [cm])
Statistics
WT (HB6:LUC)	1
90 min untreated	90 min	105 min	120 min	135 min	150 min	165 min	180 min
3.443	2.903	2.824	2.981	2.893	2.093	0	0		p>	0.05	ns
3.365	3.399	2.917	3.519	3.426	2.478	0	0		p<	0.05	*
3.115	2.851	3.319	3.461	3.484	2.204	0	0		p<	0.01	**
2.934	3.431	3.57	2.935	2.903	2.553	0	0		p<	0.001	***
3.411	3.113	3.377	3.207	2.944	1.802	0	0		p<	0.0001	****
3.347	3.856	3.268	3.156	2.915	1.403	0	0		p<	1e-05	*****
Student's t-test ( compared to 90 min untreated)	0.954153	0.699245	0.652782	0.242512	0.000120433	2.35486e-12	2.35486e-12
significance level	ns	ns	ns	ns	***	*****	*****
WT (Col)	1
90 min untreated	90 min	105 min	120 min	135 min	150 min	165 min	180 min
3.097	2.856	3.08	2.933	2.735	2.103	0	0
2.913	3.021	2.893	2.947	2.809	2.096	0	0
3.141	3.011	3.219	2.946	2.785	2.034	0	0
2.559	3.076	2.841	2.579	2.763	2.039	0	0
3.093	2.685	3.026	2.535	2.985	1.534	0	0
3.065	3.313	2.807	2.91	2.857	2.182	0	0
Student's t-test ( compared to 90 min untreated)	0.90239	0.997656	0.188077	0.139253	2.09515e-05	1.44927e-11	1.44927e-11
significance level	ns	ns	ns	ns	****	*****	*****
pp2ca	1
90 min untreated	90 min	105 min	120 min	135 min	150 min	165 min	180 min
1.745	2.021	1.029	0	0	0	0	0
2.241	1.776	1.309	0	0	0	0	0
1.68	2.022	0.9302	0	0	0	0	0
1.793	1.793	1.04	0	0	0	0	0
2.21	2.054	0.957	0	0	0	0	0
2.057	1.882	1.097	0	0	0	0	0
Student's t-test ( compared to 90 min untreated)	0.797426	1.49013e-05	2.83203e-09	2.83203e-09	2.83203e-09	2.83203e-09	2.83203e-09
significance level	ns	****	*****	*****	*****	*****	*****
pp2ca	1
90 min untreated	90 min	105 min	120 min	135 min	150 min	165 min	180 min
1.745	2.021	1.029	0	0	0	0	0
2.241	1.776	1.309	0	0	0	0	0
1.68	2.022	0.9302	0	0	0	0	0
1.793	1.793	1.04	0	0	0	0	0
2.21	2.054	0.957	0	0	0	0	0
2.057	1.882	1.097	0	0	0	0	0
Student's t-test ( compared to 90 min untreated)	0.797426	1.49013e-05	2.83203e-09	2.83203e-09	2.83203e-09	2.83203e-09	2.83203e-09
significance level	ns	****	*****	*****	*****	*****	*****
RCAR1	1
90 min untreated	90 min	105 min	120 min	135 min	150 min	165 min	180 min
2.383	2.89	2.503	2.698	2.038	0	0	0
2.981	2.784	3.127	2.8	1.663	0	0	0
3.089	2.713	2.905	2.75	1.272	0	0	0
2.53	2.825	2.705	2.717	1.626	0	0	0
2.959	2.707	2.537	2.813	1.234	0	0	0
2.76	2.751	2.891	2.925	1.764	0	0	0
Student's t-test ( compared to 90 min untreated)	0.964645	0.970675	0.998907	3.62064e-05	2.968e-10	2.968e-10	2.968e-10
significance level	ns	ns	ns	****	*****	*****	*****
RCAR1	1
90 min untreated	90 min	105 min	120 min	135 min	150 min	165 min	180 min
3.006	2.705	2.971	2.68	1.738	0	0	0
3.065	2.962	2.166	2.42	1.682	0	0	0
2.746	2.861	3.022	3.042	1.561	0	0	0
2.81	2.862	3.208	3.025	1.394	0	0	0
3.028	2.92	3.062	2.468	2.022	0	0	0
2.746	2.788	2.329	3.078	1.598	0	0	0
Student's t-test ( compared to 90 min untreated)	0.495564	0.578968	0.422767	3.61715e-07	3.86337e-13	3.86337e-13	3.86337e-13
significance level	ns	ns	ns	*****	*****	*****	*****
