# Supplementary material for: The temperature sensor TWA1 is required for thermotolerance in Arabidopsis
Source: Nature. 2024 May 15;629(8014):1126–32. doi: 10.1038/s41586-024-07424-x (PMC11136664; doi:10.1038/s41586-024-07424-x)
Supplement: Supplementary file 8 — Source Data Extended Data Fig. 2 [file 41586_2024_7424_MOESM8_ESM.xlsx]

## Sheet: Extended_Data_Figure 2a
			0 µM ABA HB6LUC			1 µM ABA HB6LUC				3 µM ABA HB6LUC				10 µM ABA HB6LUC				0 µM ABA twa1-1			1 µM ABA twa1-1				3 µM ABA twa1-1				10 µM ABA twa1-1
				Total Grey corrected for background 600s			Total Grey corrected for background 600s				Total Grey corrected for background 300s	calculated from 300s exposure: Total Grey corrected for background 600s			Total Grey corrected for background 300s	calculated from 300s exposure: Total Grey corrected for background 600s			Total Grey corrected for background 600s			Total Grey corrected for background 300s	calculated from 300s exposure: Total Grey corrected for background 600s			Total Grey corrected for background 300s	calculated from 300s exposure: Total Grey corrected for background 600s			Total Grey corrected for background 200s	calculated from 200s exposure: Total Grey corrected for background 600s
				2351.25			21644.4				12619.8	25239.6			43547.7	87095.3			2062.81			46690.2	93380.4			151645	303289			83852.7	251558
				562.395			25006.7				42915.8	85831.6			26536.9	53073.8			1531.46			74702.7	149405			52283.5	104567			140897	422692
				759.842			4740.48				11510.8	23021.5			28197.2	56394.5			4104.96			101597	203194			75065	150130			209474	628422
				802.597			9306.42				16313.7	32627.4			26916	53832.1			1330.05			36921.2	73842.4			103389	206778			116781	350344
				0			19676.2				44038.4	88076.9			40205.9	80411.8			1434.95			8385.44	16770.9			89860	179720			64861.1	194583			Extended Data - Figure 2a
				0			23862.6				19816.8	39633.5			18253.4	36506.8			2677.32			84995.4	169991			117517	235034			292897	878691				pHB6- LUC 1 µM ABA	pHB6- LUC 3 µM ABA	pHB6- LUC 10 µM ABA	twa1-1 x pHB6-LUC 0 µM ABA	twa1-1 x pHB6-LUC 1 µM ABA	twa1-1 x pHB6-LUC 3 µM ABA	twa1-1 x pHB6-LUC 10 µM ABA
																																		pHB6-LUC 0 µM ABA	P = 4.4e-13	P = 3.0e-13	P = 3.0e-13	P = 0.2391	P = 3.0e-13	P = 3.0e-13	P = 3.0e-13
				1421.07			70280.8				53578.5	107157			67443.3	134887			1447.76			84958.1	169916			102304	204608			218474	655422			pHB6-LUC 1 µM ABA		P = 2.9e-8	P = 1.5e-12	P = 4.9e-13	P = 4.9e-13	P = 4.5e-13	P = 4.5e-13
				962.841			13181.8				13137	26273.9			74635.3	149271			3056.05			60072.7	120145			196070	392140			215470	646409			pHB6-LUC 3 µM ABA			P = 5.6e-9	P = 5.6e-9	P = 1.6e-8	P = 3.9e-13	P = 3.1e-13
				1248.53				Significant outlier. P < 0.01			33199	66397.9			105576	211153			1287.75			87472	174944			133974	267947			180444	541332			pHB6-LUC 10 µM ABA				P = 3.0e-13	P = 0.0254	P = 2.7e-8	P = 1.5e-12
				939.952			13033.6				13545.9	27091.9			54804.6	109609			1186.61			85200.9	170402			78918.4	157837			83395.5	250186			twa1-1 x pHB6-LUC 0 µM ABA					P = 3.0e-13	P = 3.0e-13	P = 3.1e-13
				826.407			21764.8				17492.8	34985.6			67328.2	134656			396.529			105885	211770			149623	299245			134092	402275			twa1-1 x pHB6-LUC 1 µM ABA						P = 0.00031	P = 5.7e-12
				220.738			20062.6				19444.7	38889.4			87992.9	175986			789.916			52547.9	105096			88674.4	177349			170049	510146			twa1-1 x pHB6-LUC 3 µM ABA							P = 4.2e-10
				1638.08			19002.9				20977.1	41954.2			17823.4	35646.7			1951.86			86244.5	172489			61320.6	122641			95806	287418
				1643.12			15269.7				12296.4	24592.8			24541.9	49083.7			1322.98			71485.2	142970			79597.4	159195			35914	107742
				2565.89			13410.4				46906.2	93812.3			26474.9	52949.7			270.753			24325.9	48651.7			106210	212420			83739	251217
				2626.36			17902.2				19953.2	39906.5			63635.1	127270			1820.63			80446.2	160892			64751.7	129503			203930	611790
				1195.27			10341.3				13923.4	27846.7			62058.5	124117			1564.02			69530.1	139060			123720	247440			230206	690618
				1484.14			52799.8				8559.63	17119.3			73204.6	146409			1843.71			103237	206474			139839	279678			146573	439719
				509.584			20934.3				8855.03	17710.1			66961.7	133923			0			94044.7	188089			114927	229853			109569	328708
				622.429			16578.9				11573.5	23147.1			27909.7	55819.5			2367.89			135392	270784			116950	233899			189440	568321
				356.519			17691.4				24522.3	49044.5			46252.6	92505.3			50.2579			127324	254649			90995.1	181990			196580	589741
				1361.97			18388.5				26861.7	53723.4			28548	57096.1			984.755			69060.6	138121			57739.9	115480			266317	798950
				806.883			25350.5				21650	43300.1			48498.6	96997.2			801.786			27307.4	54614.9			68498	136996			217380	652141
				849.403			8256.86				11015.9	22031.8			49997.8	99995.7			294.145			67021.6	134043			84872.2	169744			189359	568077
				1467			3958.87				17504.1	35008.1			75270.9	150542			1885.44			34401.4	68802.7			175074	350148			147496	442488
				238.494			17049.3				20667.4	41334.8			84089.1	168178			838.672			9963.54	19927.1			67555	135110			318193	954580
				771.694			13457.5				21444.1	42888.1			39798.2	79596.5			994.859			69725.3	139451			103300	206600			165893	497679
				0			18099.2				29387.3	58774.6			72926.3	145853			0			108048	216095			100787	201575			143333	429999
				962.129			14806.1				24523.5	49047			23668.7	47337.4			226.734			48233.4	96466.8			106389	212779			157948	473844
				671.988			23505.6				35728.2	71456.3			44319.2	88638.3			999.297			34678.4	69356.8			223371	446741			272301	816902
				506.807			24526.9				18455.5	36911.1			70992.1	141984			468.881			46690.2	93380.4			47955.8	95911.6			292533	877598
				674.41			18549.5				14215.7	28431.3			54959.7	109919			901.448			74702.7	149405			116734	233467			199281	597843
				995.724			27177.2				31458.8	62917.6			98093.5	196187			278.858			101597	203194			112232	224464			169134	507401
				1372.22			16320.1				14809.1	29618.2			44975.4	89950.7			1021.8			36921.2	73842.4			140876	281752			137113	411338
				1235.09			9280.78				3956.28	7912.56			61189.3	122379			908.708			8385.44	16770.9			59202.4	118405			179292	537875
				2.79999e-06			16937.8				21243.4	42486.9			50385.2	100770			25.758			84995.4	169991			50708.2	101416			194068	582203
			mean	962.523		mean	19490.2			mean	21613.9	43227.8		mean	52722.6	105445		mean	1198.04		mean	67866.4	135733		mean	104248	208496		mean	173669	521007
			SD	668.166		SD	12124.6			SD	11541.8	23083.6		SD	23082.3	46164.5		SD	917.145		SD	32612.6	65225.2		SD	40906.7	81813.4		SD	66752.5	200258

## Sheet: Extended_Data_Figure 2b
			0 µM ABA pRD29B-LUC				1 µM ABA pRD29B-LUC				3 µM ABA pRD29B-LUC				10 µM ABA pRD29B-LUC				0 µM ABA twa1-1 x pRD29B-LUC				1 µM ABA twa1-1 x pRD29B-LUC				3 µM ABA twa1-1 x pRD29B-LUC				10 µM ABA twa1-1 x pRD29B-LUC
				Total Grey corrected for background - 600s				Total Grey corrected for background - 600s				Total Grey corrected for background 600s				Total Grey corrected for background 300s	calculated from 300s exposure: Total Grey corrected for background 600s			Total Grey corrected for background 600s				Total Grey corrected for background 600s				Total Grey corrected for background 600s				Total Grey corrected for background 200s	calculated from 200s exposure: Total Grey corrected for background 600s
				6763.88				23304.4				22365.6				16717.1	33434.1			1074.41				50120.7				92186.7					Significant outlier. P < 0.01
				1659.9				4700.59				29387.8				23172.8	46345.6			438.655				44870.2				121978				73628.2	147256
				1014.51				9621.14				33620.5				12328	24656			581.117				36854.7				95448.1				168141	336283
				1801.09				4455.41				35283.8				21343.8	42687.5			1481.63				29991				131911				54318	108636
				1139.35				5644.51				52666.4				17103.1	34206.3			601.502				30744.4				71341.7				31427.4	62854.7								Extended Data - Figure 2b
				259.081				9295.32				27797.5				27943.4	55886.7			1197.01				37185.9				76769.8				67005.7	134011									pRD29B- LUC 1 µM ABA	pRD29B- LUC 3 µM ABA	pRD29B- LUC 10 µM ABA	twa1-1 x pRD29B-LUC 0 µM ABA	twa1-1 x pRD29B-LUC 1 µM ABA	twa1-1 x pRD29B-LUC 3 µM ABA	twa1-1 x pRD29B-LUC 10 µM ABA
																																									pRD29B-LUC 0 µM ABA	P = 2.0e-11	P = 3.0e-13	P = 3.0e-13	P = 0.8494	P = 5.9e-13	P = 3.0e-13	P = 4.4e-13
				2204.27				4714.55				36269.9				6095.23	12190.5			704.377				77934.3				156367				85684.6	171369								pRD29B-LUC 1 µM ABA		P = 4.3e-12	P = 1.2e-12	P = 8.2e-12	P = 4.2e-11	P = 6.7e-13	P = 9.6e-13
				0				8399.69				35248.4				30783.9	61567.7			1552.6				35776.6				62902.4				107009	214018								pRD29B-LUC 3 µM ABA			P = 0.000020	P = 4.5e-13	P = 0.0055	P = 2.5e-12	P = 4.5e-13
				961.022				13242.6				52025.6				22476.5	44953			746.857				18631.9				167719				64473.8	128948								pRD29B-LUC 10 µM ABA				P = 4.5e-13	P = 0.1542	P = 2.0e-9	P = 8.8e-12
				0				10386.9				54634.1				41235.2	82470.4			416.701				54623.1				144367				190501	381003								twa1-1 x pRD29B-LUC 0 µM ABA					P = 4.5e-13	P = 4.5e-13	P = 6.5e-13
				29.2915				5913.22				38697.2				30790.1	61580.2			795.481				85144.5				103731				103618	207236								twa1-1 x pRD29B-LUC 1 µM ABA						P = 2.4e-10	P = 1.9e-12
				0				5932.08				23800.3				23926.7	47853.4			1473.16				58494.4				131378				43365.5	86731								twa1-1 x pRD29B-LUC 3 µM ABA							P = 0.00012
				4536.16				18502.9				34530.3				39528.9	79057.8			245.346				26068.1				124327				131500	263000
				3537.8				8593.24				44153.9				29940.1	59880.3			522.321				43537.9				110081				52304.5	104609
				4214.79				1104.97				49053.9				14045.1	28090.2			472.069				72995.2				63565.4				44005.8	88011.5
				4098.27				8009.54				59723.7				41487.2	82974.5			1398.41				71671.8				115604				49493.9	98987.8
				3654.29				10696.6				39378				47094.9	94189.9			1069.09				34956.3				118474				233739	467479
				3725.52				9294.58				43608				27400.5	54801			1025.79				28447.9				90491.4				51210.8	102422
				704.3				974.132				14331.5				9814.53	19629.1			360.818				48617.4				120029				167561	335123
				556.577				7774.35				13434.4				18082.9	36165.8			439.321				49504				165760				87438.5	174877
				291.854				7876.8				37580.2				23089.1	46178.2			794.761				71176.2				93723.1				67413.4	134827
				532.182				10159.8				46090.3				36815.8	73631.7			1192.85				77721.3				88820.5				118285	236570
				846.016				11274.8				35432.9				43884.9	87769.9			980.491				44774.4				117614				36113.8	72227.6
				679.012				17153.6				46797.4				27838.2	55676.4				Significant outlier. P < 0.01			49495.6				73856.6				100257	200513
				16.7692				3884.56				14438				37023	74046			638.445				34717.6				25646.6				73428.7	146857
				372.051				6488.56				17101.2				45636	91272			520.226				67359				83518.3				213944	427888
				489.051				6359				36455.3				23156.5	46313			0				83633				64490.1				44707.9	89415.9
				899.308					Significant outlier. P < 0.01			22423				31912	63824			0				34346.5				89356.1				44344	88688
				1042.74				14849.9				21011.9				47947.5	95895			1138.59				48010.9				112521				118172	236345
				847.462								38395.8				32034	64068			1015.17				85040.7				95887				122346	244692
				1234.89				6674.37				22928				17162.7	34325.4			1010.89				33199.5				101100				48008.7	96017.4
				898.222				10027				24213.8				23414.2	46828.4			1148.86				52504.2				121275				64463.3	128927
				0				15583.3				34121.3				36196	72391.9			1083.39				39210.7				130792				243997	487994
				236.889				4812.37				47767.4				25355.2	50710.4			163.137				8431.78				88727.8				119893	239787
				16				9313.4				39950.9				31473.6	62947.1			0				74136.6				106234				88517.1	177034
				2.79999e-06				9943.84				34336.7				22680.2	45360.5			1313.69				1822.9				105971				91982.7	183965
			mean	1368.4			mean	8969.47			mean	34973.7			mean	27970.2	55940.5		mean	788.491			mean	48382			mean	104555			mean	97208.6	194417
			SD	1648.67			SD	4773.57			SD	12049.9			SD	10739.5	21479		SD	443.057			SD	21424.4			SD	30159.1			SD	57203.8	114408

## Sheet: Extended_Data_Figure 2d
experiment 1
															wt (HB6-LUC)			twa1-1			twa1-2			F1 - twa1-1 x wt			F1 - twa1-2 x wt			F1 - twa1-2 x twa1-2
																TOTAL_GREY korrigiert			TOTAL_GREY korrigiert			TOTAL_GREY korrigiert			TOTAL_GREY korrigiert			TOTAL_GREY korrigiert			TOTAL_GREY korrigiert
		MW	STABW	MW	STABW											32536			153781			81408.2			57808.9			78661.5			227661
	pHB6::LUC	28.9439	11.3104	28943.9	11310.4											46119.3			142512			171257			50683.9			48389.4			182164
	twa1-1	177.903	42.5724	177903	42572.4											42630			203155			114309			52341.1			69246.7			274452
	twa1-2/ pHB6::LUC	160.861	45.1962	160861	45196.2											10048.8			193033			147883			46063			45899			216448
	twa1-1 x pHB6::LUC F1	73.1754	16.1967	73175.4	16196.7											26626.5			262459			154580			85558.1			81726.4			115991
	twa1-2/ pHB6::LUC x pHB6::LUC F1	90.4733	22.121	90473.3	22121											14756.3			153847			158349			24396.9			68081			268462
	twa1-1 x twa1-2 /pHB6::LUC F1	241.497	53.8045	241497	53804.5											32399.2			230850			246249			90216.3			71742.2			202304
																26636.3			144936			203848			64592.5			95323.5			164354
																22713.3			139800			151178			70303.2			56844.6			125821
																34973.4			154657			179552			28179.9			70185.1			155351
								Extended Data - Figure 2d
									twa1-1	twa1-2	F1 twa1-1 x wt	F1 twa1-2 x wt	F1 twa1-1 x twa1-2
								wt	P = 0.00018	P = 0.00018	P = 0.00018	P = 0.00018	P = 0.00018		MW	28943.9		MW	177903		MW	160861		MW	57014.4		MW	68610		MW	193301
								twa1-1		P = 0.52218	P = 0.00018	P = 0.0010	P = 0.0643		STABW	11310.4		STABW	42572.4		STABW	45196.2		STABW	21676.8		STABW	15139.2		STABW	54736.3
								twa1-2			P = 0.00018	P = 0.0013	P = 0.0010
								F1 twa1-1 x wt				P = 0.0891	P = 0.00018
								F1 twa1-2 x wt					P = 0.00018
experiment 2
															wt (HB6-LUC)			twa1-1			twa1-2			F1 - twa1-1 x wt			F1 - twa1-2 x wt			F1 - twa1-2 x twa1-2
																TOTAL_GREY korrigiert			TOTAL_GREY korrigiert			TOTAL_GREY korrigiert			TOTAL_GREY korrigiert			TOTAL_GREY korrigiert			TOTAL_GREY korrigiert
		MW x 1000	STABW x 1000	MW	STABW											15229.7			166265			110872			79016.2			63876.6			329899
	wt	21.9703	5.22017	21970.3	5220.17											26899			201242			139979			49395			49425.4			147112
	twa1-1	181.887	72.8196	181887	72819.6											21259.8			297580			148781			94423.6			103003			222628
	twa1-2	146.902	30.5254	146902	30525.4											21255.1			251126			195559			51994.6			90084.2			196839
	F1 twa1-1 x wt	57.0144	21.6768	57014.4	21676.8											13335.8			284315			151301			65360.6			115907			252984
	F1 twa1-2 x wt	68.61	15.1392	68610	15139.2											20012.9			144608			166383			56904.7			89838.9			218686
	F1 twa1-1 x twa1-2	193.301	54.7363	193301	54736.3											23040.1			107879			186001			81689.8			110923			204012
																28503.1			143966			101692			81113			113540			278719
																21027.5			116581			120510			79817.6			74713.5			270867
																29140.5			105303			147944			92039.3			93421.3			293218
															MW	21970.3		MW	181887		MW	146902		MW	73175.4		MW	90473.3		MW	241497
															STABW	5220.17		STABW	72819.6		STABW	30525.4		STABW	16196.7		STABW	22121		STABW	53804.5
