# Supplementary material for: The temperature sensor TWA1 is required for thermotolerance in Arabidopsis
Source: Nature. 2024 May 15;629(8014):1126–32. doi: 10.1038/s41586-024-07424-x (PMC11136664; doi:10.1038/s41586-024-07424-x)
Supplement: Supplementary file 9 — Source Data Extended Data Fig. 5 [file 41586_2024_7424_MOESM9_ESM.xlsx]

## Sheet: Extended_Data_Figure 5a
Protoplast assay
5a
10µM ABA	/25°C
Experiment 1
line	twa1-2
protein	TWA1	TWA1	TWA1	TWA1	TWA1	GFP-TWA1	GFP-TWA1	GFP-TWA1	GFP-TWA1	GFP-TWA1
concentration (µg )	0	0.1	0.3	1	3	0	0.1	0.3	1	3
GUS	1.148	0.875	1.246	1.122	1.014	1.139	1.051	1.201	1.308	1.27
	1.08	1.009	1.153	1.335	1.23	1.121	1.171	1.086	1.184	1.111
	1.201	1.215	1.228	1.17	1.186	1.196	1.185	1.179	1.212	1.182
RLU	255918	124923	107154	80382	60034	269045	163808	100454	89459	76468
	253625	132573	102576	92565	72189	267275	164222	92077	86258	67317
	265128	169051	105696	83848	64218	272940	161783	110281	89721	65142
RLU/GUS	222925	142769	85998.4	71641.7	59205.1	236212	155859	83642	68393.7	60211
	234838	131390	88964.4	69337.1	58690.2	238426	140241	84785.5	72853	60591.4
	220756	139137	86071.7	71665	54146.7	228211	136526	93537.7	74027.2	55111.7
MW	226173	137765	87011.5	70881.2	57347.4	234283	144209	87321.7	71758	58638
STABW	6190.69	4745.43	1381.26	1091.93	2272.94	4387.58	8376.67	4420.11	2426.71	2498.33
Protoplast assay Statistics
5a
10µM ABA	/25°C
two-way Anova test folowed by a Tukey-Kramer post hoc test
whole dataset								only Effectors
Effector	conc.	Effector	conc.	p-value	Alpha	Sig		Effector	p-value	Alpha	Sig
TWA1	0.1	TWA1	0	0	0.05	1		TWA1 GFP-TWA1	0.09609	0.05	0
TWA1	0.3	TWA1	0	0	0.05	1
TWA1	0.3	TWA1	0.1	0.00462024	0.05	1		Sig=1= 0.05 significant
TWA1	1	TWA1	0	0	0.05	1
TWA1	1	TWA1	0.1	0.131937	0.05	1
TWA1	1	TWA1	0.3	0.03621	0.05	1
TWA1	3	TWA1	0	0	0.05	1
TWA1	3	TWA1	0.1	4.0797e-05	0.05	1
TWA1	3	TWA1	0.3	4.64979	0.05	1
TWA1	3	TWA1	1	0.11744	0.05	0
GFP-TWA1	0	TWA1	0	0.69345	0.05	0
GFP-TWA1	0	TWA1	0.1	0	0.05	1
GFP-TWA1	0	TWA1	0.3	0	0.05	1
GFP-TWA1	0	TWA1	1	0	0.05	1
GFP-TWA1	0	TWA1	3	0	0.05	1
GFP-TWA1	0.1	TWA1	0	3.1665e-05	0.05	1
GFP-TWA1	0.1	TWA1	0.1	0.88593	0.05	0
GFP-TWA1	0.1	TWA1	0.3	0.00709284	0.05	1
GFP-TWA1	0.1	TWA1	1	0.0143575	0.05	1
GFP-TWA1	0.1	TWA1	3	2.56582e-05	0.05	1
GFP-TWA1	0.1	GFP-TWA1	0	0	0.05	1
GFP-TWA1	0.3	TWA1	0	0	0.05	1
GFP-TWA1	0.3	TWA1	0.1	0.00475221	0.05	1
GFP-TWA1	0.3	TWA1	0.3	1	0.05	0
GFP-TWA1	0.3	TWA1	1	0.03123	0.05	1
GFP-TWA1	0.3	TWA1	3	4.01876	0.05	1
GFP-TWA1	0.3	GFP-TWA1	0	0	0.05	1
GFP-TWA1	0.3	GFP-TWA1	0.1	0.00710426	0.05	1
GFP-TWA1	1	TWA1	0	0	0.05	1
GFP-TWA1	1	TWA1	0.1	0.0572488	0.05	1
GFP-TWA1	1	TWA1	0.3	0.0546	0.05	0
GFP-TWA1	1	TWA1	1	1	0.05	0
GFP-TWA1	1	TWA1	3	0.08007	0.05	0
GFP-TWA1	1	GFP-TWA1	0	0	0.05	1
GFP-TWA1	1	GFP-TWA1	0.1	0.0143427	0.05	1
GFP-TWA1	1	GFP-TWA1	0.3	0.04727	0.05	1
GFP-TWA1	3	TWA1	0	0	0.05	1
GFP-TWA1	3	TWA1	0.1	0.000484302	0.05	1
GFP-TWA1	3	TWA1	0.3	8.57778	0.05	1
GFP-TWA1	3	TWA1	1	0.19906	0.05	0
GFP-TWA1	3	TWA1	3	1	0.05	0
GFP-TWA1	3	GFP-TWA1	0	0	0.05	1
GFP-TWA1	3	GFP-TWA1	0.1	0.000104256	0.05	1
GFP-TWA1	3	GFP-TWA1	0.3	7.39575	0.05	1
GFP-TWA1	3	GFP-TWA1	1	0.13981	0.05	0

## Sheet: Extended_Data_Figure 5b
GFP fluorescence in nuclei
Extended Data Figure 5 b
Mean Background
Background	temperature	1	2	3	4	5	6	7	8	9	10	11	12	13
	35°C	147.417	153.904	153.904	147.123	147.123	148.194	148.194	146.313	146.102	146.102	143.408	143.408	140.642
		147.347	147.194	147.194	147.103	147.103	152.457	152.457	146.333	145.836	145.836	143.423	143.423	141.511
			153.908	153.908	147.232	147.232	148.065	148.065	146.339	145.932	145.932	143.386	143.386	140.815
	20°C	145.77	148.768	148.768	147.785	147.785	147.785	150.218	150.218	150.218	145.288	145.288	145.546	145.53
		145.908	153.77	153.77	148.009	148.009	148.009	148.484	148.484	148.484	145.17	145.17	145.473	145.575
		146.221	148.934	148.934	148.045	148.045	148.045	147.006	147.006	147.006	145.255	145.255	145.397	145.577
Cell	Treatment	Area	Mean	IntDen	Mean fluorescence Background	CTCF	Mean	SD
1	35°C	2.779	1045.48	2905.27	147.382	2495.7	3522.2	979.384
2	35°C	4.003	1368.07	5476.11	147.382	4886.14
3	35°C	5.082	1693.59	3607.01	151.669	2836.23
4	35°C	1.637	1406.06	3701.4	147.153	3460.51
5	35°C	1.487	1697.9	2524.26	147.168	2305.42
6	35°C	1.849	1437.1	2657.87	149.572	2381.31
7	35°C	3.135	1172.23	3675.34	150.261	3204.27
8	35°C	2.205	1561.45	3442.69	146.328	3120.03
9	35°C	2.78	1456.55	4049.02	145.957	3643.26
10	35°C	2.086	2007.29	4187.91	145.957	3883.44
11	35°C	3.592	1669.11	5995.57	143.406	5480.46
12	35°C	2.783	1785.63	4968.68	143.404	4569.58
1	20°C	2.242	2840.32	4368.94	145.966	4041.68	3930.08	545.316
2	20°C	2.264	2861.15	4477.02	150.491	4136.31
3	20°C	2.704	2539.29	4865.38	151.352	4456.13
4	20°C	2.425	2872.89	3965.95	147.946	3607.18
5	20°C	2.682	2486.66	4669.73	148.027	4272.72
6	20°C	1.899	2438.13	4630.02	148.045	4348.88
7	20°C	1.717	3479.91	4973.65	148.569	4718.56
8	20°C	2.714	3509.08	3525.04	148.569	3121.82
9	20°C	1.148	3779.03	4338.27	145.238	4171.54
10	20°C	1.996	3219.21	4424.14	145.238	4134.24
11	20°C	3.219	2049.6	3596.96	145.561	3128.4
12	20°C	1.652	1975.44	3263.91	145.561	3023.44
GFP fluorescence in nuclei
Extended Data Figure 5 b
Statistics
20°C	35°C
2495.7	4041.68		p>	0.05	ns
4886.14	4136.31		p<	0.05	*
2836.23	4456.13		p<	0.01	**
3460.51	3607.18		p<	0.001	***
2305.42	4272.72		p<	0.0001	****
2381.31	4348.88		p<	1e-05	*****
3204.27	4718.56
3120.03	3121.82
3643.26	4171.54
3883.44	4134.24
5480.46	3128.4
4569.58	3023.44
Student t-Test	0.240327
significance level	ns
