# Supplementary material for: The temperature sensor TWA1 is required for thermotolerance in Arabidopsis
Source: Nature. 2024 May 15;629(8014):1126–32. doi: 10.1038/s41586-024-07424-x (PMC11136664; doi:10.1038/s41586-024-07424-x)
Supplement: Supplementary file 10 — Source Data Extended Data Fig. 6 [file 41586_2024_7424_MOESM10_ESM.xlsx]

## Sheet: Extended_Data_Figure 6b
FRET-FLIM
6 b
yeast (AH109)
Lifetime
unit	ns	ns	ns	ns	ns	ns	ns
donor	TWA1	TWA1	TWA1	TWA1	TWA1	TWA1	TWA1
acceptor	-	JAM2	JAM3	-	JAM2	-	JAM2
localication	nucleus	nucleus	nucleus	subdomain	subdomain	subdomain	subdomain
				inside		outside
	2.57	2.29	2.7	2.596	2.3	2.67	2.57
	2.59	2.398	2.49	2.515	2.353	2.56	2.6
	2.582	2.283	2.69	2.53	2.36	2.53	2.65
	2.59	2.39	2.69	2.63	2.461	2.51	2.62
	2.6	2.223	2.67	2.515	2.282	2.61	2.61
	2.566	2.39	2.68	2.627	2.16	2.63	2.6
	2.54	2.184	2.62	2.53	2.426	2.6	2.65
	2.666	2.348	2.604	2.56	2.35	2.56	2.63
	2.67	2.229	2.67	2.51	2.236	2.57	2.7
	2.607	2.31	2.647	2.5	2.093	2.58	2.6
	2.62	2.39	2.638	2.6	2.279	2.56	2.63
	2.55	2.33	2.65	2.53	2.42	2.57	2.53
	2.59	2.41	2.64	2.57	2.4	2.71	2.55
	2.6	2.21	2.61	2.61	2.14	2.64	2.64
	2.65	2.29	2.64	2.56	2.33	2.69	2.61
	2.65	2.27	2.58	2.5	2.36	2.61	2.62
	2.6	2.37	2.59	2.57	2.32	2.58	2.6
	2.63	2.27	2.61	2.6	2.2	2.54	2.64
	2.62	2.21	2.7	2.6	2.11	2.55	2.6
	2.59	2.18	2.69	2.6	2.02	2.57	2.64
	2.56	2.25	2.71	2.54	2.177	2.54	2.61
	2.56	2.18		2.53	2.34	2.55	2.55
	2.57	2.16		2.55	2.25	2.56	2.62
	2.6	2.05		2.6	2.08	2.61	2.6
	2.63	2.25		2.63	2.22	2.69	2.56
	2.6	2.104		2.6	2.24		2.58
	2.57	2.187		2.57	2.294		2.57
	2.57	2.088		2.57	2.32		2.58
	2.58	2.257		2.58	2.28		2.57
	2.6	2.17			2.22		2.61

## Sheet: Extended_Data_Figure 6c
FRET-FLIM
6 c
yeast (AH109)
Lifetime
unit	ns	ns	ns	ns	ns	ns
donor	GFP	GFP	twa1-1	twa1-1	twa1-1	twa1-1
acceptor	-	mCherry	-	JAM2	-	JAM2
	2.603	2.61	2.65	2.72	2.603	2.61
	2.62	2.571	2.639	2.72	2.62	2.571
	2.624	2.647	2.6	2.65	2.624	2.647
	2.627	2.599	2.7	2.65	2.627	2.599
	2.617	2.658	2.69	2.68	2.617	2.658
	2.636	2.59	2.66	2.7	2.636	2.59
	2.638	2.64	2.634	2.61	2.638	2.64
	2.631	2.639	2.62	2.62	2.631	2.639
	2.637	2.629	2.637	2.63	2.637	2.629
	2.65	2.626	2.633	2.62	2.65	2.626
	2.61	2.64	2.7	2.7	2.61	2.64
	2.602	2.61	2.635	2.71	2.602	2.61
	2.61	2.63	2.64	2.62	2.61	2.63
	2.634	2.61	2.68	2.63	2.634	2.61
	2.618	2.6	2.61	2.72	2.618	2.6
	2.61	2.61	2.6	2.64	2.61	2.61
	2.63	2.63	2.62	2.65	2.63	2.63
	2.62	2.62	2.63	2.63	2.62	2.62
	2.62	2.64	2.64	2.66	2.62	2.64
	2.64	2.62	2.61	2.64	2.64	2.62
	2.61	2.61	2.65	2.61	2.61	2.61
		2.63	2.63	2.67		2.63
		2.62	2.63	2.67		2.62
		2.64	2.66	2.68		2.64
		2.65	2.62	2.65		2.65
			2.64	2.64
			2.63	2.64
			2.61	2.65
			2.65	2.68
			2.61	2.61

## Sheet: Extended_Data_Figure 6d
FRET-FLIM
6 d
yeast (AH109)
Lifetime
unit	ns	ns	ns
donor	TWA1	TWA1	TWA1
acceptor	-	JAM2	JAM3
	2.58	2.596	2.57
	2.56	2.62	2.629
	2.56	2.63	2.547
	2.58	2.566	2.64
	2.52	2.6	2.599
	2.48	2.53	2.59
	2.5	2.6	2.61
	2.5	2.65	2.62
	2.58	2.647	2.66
	2.56	2.61	2.65
	2.57	2.61	2.63
	2.51	2.64	2.631
	2.56	2.62	2.62
	2.53	2.63	2.65
	2.55	2.64	2.62
	2.52	2.61	2.603
	2.54	2.62	2.638
	2.51	2.63	2.67
	2.54	2.58	2.63
	2.51	2.57	2.587
	2.58	2.6	2.61
		2.63	2.63
		2.62	2.63
		2.64	2.66
		2.65	2.62
			2.64
			2.63
			2.61
			2.65
			2.61
