# Supplementary material for: The temperature sensor TWA1 is required for thermotolerance in Arabidopsis
Source: Nature. 2024 May 15;629(8014):1126–32. doi: 10.1038/s41586-024-07424-x (PMC11136664; doi:10.1038/s41586-024-07424-x)
Supplement: Supplementary file 11 — Source Data Extended Data Fig. 7 [file 41586_2024_7424_MOESM11_ESM.xlsx]

## Sheet: Extended_Data_Figure 7 a
Yeast assay
7a
yeast (AH109)
Experiment 1
growth condition	-L-W-H
temperature	20°C
AD	TWA1									JAM2
BD	JAM2									JAM2
time (h)	0	16	24	32	48	52	64	72	88	0	16	24	32	48	52	64	72	88
OD600	0.02	0.023	0.022	0.023	0.023	0.023	0.024	0.026	0.026	0.02	0.028	0.56	0.896	2.7	4.58	5.67	5.66	5.66
	0.02	0.022	0.021	0.024	0.025	0.026	0.028	0.028	0.028	0.02	0.028	0.53	0.89	2.73	4.67	5.66	5.67	5.67
	0.02	0.022	0.02	0.027	0.027	0.03	0.03	0.03	0.03	0.02	0.029	0.51	0.97	2.77	4.67	5.64	5.63	5.63
mean	0.02	0.0223333	0.021	0.0246667	0.025	0.0263333	0.0273333	0.028	0.028	0.02	0.0283333	0.533333	0.918667	2.73333	4.64	5.65667	5.65333	5.65333
SD	0	0.000471405	0.000816497	0.00169967	0.00163299	0.00286744	0.00249444	0.00163299	0.00163299	0	0.000471405	0.020548	0.0363807	0.0286744	0.0424264	0.0124722	0.0169967	0.0169967
Experiment 2
growth condition	-L-W-H
temperature	20°C
AD	TWA1									JAM2
BD	JAM2									JAM2
time (h)	0	16	24	32	48	52	64	72	88	0	16	24	32	48	52	64	72	88
OD600	0.02	0.022	0.028	0.028	0.029	0.029	0.028	0.029	0.03	0.02	0.028	0.56	0.896	2.7	4.58	5.67	5.66	5.66
	0.02	0.02	0.027	0.029	0.029	0.029	0.029	0.03	0.03	0.02	0.028	0.53	0.89	2.73	4.67	5.66	5.67	5.67
	0.02	0.023	0.024	0.028	0.03	0.03	0.03	0.03	0.03	0.02	0.029	0.51	0.97	2.77	4.67	5.64	5.63	5.63
mean	0.02	0.0216667	0.0263333	0.0283333	0.0293333	0.0293333	0.029	0.0296667	0.03	0.02	0.0283333	0.533333	0.918667	2.73333	4.64	5.65667	5.65333	5.65333
SD	0	0.00124722	0.00169967	0.000471405	0.000471405	0.000471405	0.000816497	0.000471405	0	0	0.000471405	0.020548	0.0363807	0.0286744	0.0424264	0.0124722	0.0169967	0.0169967
Experiment 1
growth condition	-L-W
temperature	20°C
AD	TWA1									JAM2
BD	JAM2									JAM2
time (h)	0	16	24	32	48	52	64	72	88	0	16	24	32	48	52	64	72	88
OD600	0.02	0.022	0.32	0.81	2.12	4.21	5.21	5	5	0.02	0.028	0.38	0.88	2.62	4.68	5.66	5.68	5.64
	0.02	0.021	0.34	0.82	2.15	4.01	5.18	5.12	5.12	0.02	0.026	0.39	0.89	2.71	4.7	5.46	5.7	5.7
	0.02	0.022	0.32	0.85	2.08	4.11	5.01	5.19	5.19	0.02	0.027	0.42	0.88	2.68	4.59	5.7	5.68	5.64
mean	0.02	0.0216667	0.326667	0.826667	2.11667	4.11	5.13333	5.10333	5.10333	0.02	0.027	0.396667	0.883333	2.67	4.65667	5.60667	5.68667	5.66
SD	0	0.000471405	0.00942809	0.0169967	0.0286744	0.0816497	0.0880656	0.0784573	0.0784573	0	0.000816497	0.0169967	0.00471405	0.0374166	0.0478423	0.104987	0.00942809	0.0282843
Experiment 2
growth condition	-L-W
temperature	20°C
AD	TWA1									JAM2
BD	JAM2									JAM2
time (h)	0	16	24	32	48	52	64	72	88	0	16	24	32	48	52	64	72	88
OD600	0.02	0.024	0.35	0.852	2.05	4.06	5.14	5.15	5.16	0.02	0.028	0.38	0.852	2.7	4.66	5.62	5.63	5.64
	0.02	0.02	0.31	0.834	2.12	4.08	5.21	5.2	5.14	0.02	0.027	0.37	0.851	2.68	4.65	5.61	5.6	5.61
	0.02	0.02	0.39	0.831	2.03	4.17	5.03	5.04	5.09	0.02	0.024	0.37	0.85	2.66	4.68	5.68	5.66	5.68
mean	0.02	0.0213333	0.35	0.839	2.06667	4.10333	5.12667	5.13	5.13	0.02	0.0263333	0.373333	0.851	2.68	4.66333	5.63667	5.63	5.64333
SD	0	0.00188562	0.0326599	0.00927362	0.0385861	0.0478423	0.074087	0.0668331	0.0294392	0	0.00169967	0.00471405	0.000816497	0.0163299	0.0124722	0.0309121	0.0244949	0.0309121
Experiment 1
growth condition	-L-W-H
temperature	30°C
AD	TWA1									JAM2
BD	JAM2									JAM2
time (h)	0	16	24	32	48	52	64	72	88	0	16	24	32	48	52	64	72	88
OD600	0.02	0.71	1.44	2.94	4.51	5.06	5.12	5.12	5.13	0.02	0.95	2.71	4.26	5.71	5.7	5.71	5.71	5.7
	0.02	0.81	1.38	2.78	4.53	5.04	5.13	5.14	5.11	0.02	1.05	2.22	4.35	5.6	5.62	5.62	5.62	5.65
	0.02	0.79	1.41	2.79	4.58	5.07	5.06	5.08	5.08	0.02	0.93	2.79	4.28	5.68	5.69	5.7	5.7	5.69
mean	0.02	0.77	1.41	2.83667	4.54	5.05667	5.10333	5.11333	5.10667	0.02	0.976667	2.57333	4.29667	5.66333	5.67	5.67667	5.67667	5.68
SD	0	0.0432049	0.0244949	0.0731817	0.0294392	0.0124722	0.0309121	0.0249444	0.020548	0	0.0524934	0.25197	0.0385861	0.046428	0.0355903	0.0402768	0.0402768	0.0216025
Experiment 2
growth condition	-L-W-H
temperature	30°C
AD	TWA1									JAM2
BD	JAM2									JAM2
time (h)	0	16	24	32	48	52	64	72	88	0	16	24	32	48	52	64	72	88
OD600	0.02	0.74	1.51	2.96	4.25	4.29	5.12	5.12	5.13	0.02	0.9	2.63	4.11	5.67	5.61	5.63	5.63	5.63
	0.02	0.81	1.36	3.1	4.68	5.02	5.13	5.14	5.12	0.02	0.935	2.62	4.43	5.61	5.63	5.62	5.62	5.64
	0.02	0.75	1.33	2.72	4.45	5.02	5.03	5.13	5.16	0.02	0.916	2.69	4.36	5.63	5.64	5.67	5.67	5.68
mean	0.02	0.766667	1.4	2.92667	4.46	4.77667	5.09333	5.13	5.13667	0.02	0.917	2.64667	4.3	5.63667	5.62667	5.64	5.64	5.65
SD	0	0.0309121	0.0787401	0.156915	0.175689	0.344125	0.0449691	0.00816497	0.0169967	0	0.0143062	0.0309121	0.137356	0.0249444	0.0124722	0.0216025	0.0216025	0.0216025
Experiment 1
growth condition	-L-W
temperature	30°C
AD	TWA1									JAM2
BD	JAM2									JAM2
time (h)	0	16	24	32	48	52	64	72	88	0	16	24	32	48	52	64	72	88
OD600	0.02	1.34	3.19	5.12	5.18	5.21	5.17	5.12	5.12	0.02	2.15	4.16	5.78	5.63	5.62	5.62	5.62	5.6
	0.02	1.31	2.99	5.14	5.21	5.22	5.21	5.18	5.16	0.02	2.14	4.14	5.76	5.61	5.61	5.65	5.6	5.6
	0.02	1.3	3.15	5.08	5.13	5.14	5.16	5.19	5.19	0.02	2.14	4.17	5.8	5.69	5.68	5.68	5.68	5.66
mean	0.02	1.31667	3.11	5.11333	5.17333	5.19	5.18	5.16333	5.15667	0.02	2.14333	4.15667	5.78	5.64333	5.63667	5.65	5.63333	5.62
SD	0	0.0169967	0.0864099	0.0249444	0.0329983	0.0355903	0.0216025	0.0309121	0.0286744	0	0.00471405	0.0124722	0.0163299	0.0339935	0.0309121	0.0244949	0.0339935	0.0282843
Experiment 2
growth condition	-L-W
temperature	30°C
AD	TWA1									JAM2
BD	JAM2									JAM2
time (h)	0	16	24	32	48	52	64	72	88	0	16	24	32	48	52	64	72	88
OD600	0.02	1.59	3.65	5.12	5.17	5.16	5.17	5.16	5.16	0.02	2.02	4.22	5.63	5.64	5.64	5.66	5.65	5.65
	0.02	1.4	3.16	5.09	5.13	5.14	5.15	5.17	5.18	0.02	2.09	4.2	5.6	5.67	5.6	5.65	5.63	5.63
	0.02	1.48	3.64	5.15	5.16	5.17	5.18	5.19	5.18	0.02	2	4.16	5.65	5.68	5.63	5.64	5.64	5.65
mean	0.02	1.49	3.48333	5.12	5.15333	5.15667	5.16667	5.17333	5.17333	0.02	2.03667	4.19333	5.62667	5.66333	5.62333	5.65	5.64	5.64333
SD	0	0.0778888	0.228668	0.0244949	0.0169967	0.0124722	0.0124722	0.0124722	0.00942809	0	0.0385861	0.0249444	0.020548	0.0169967	0.0169967	0.00816497	0.00816497	0.00942809

## Sheet: Extended_Data Figure 7b 
Yeast assay
Extended Data 7b
yeast (AH109)
growth condition	-L-W-H
temperature	20°C
AD	A. thaliana									JAM2									A. lyrata									S. alba									TWA1_AlHVR
BD	JAM2									JAM2									JAM2									JAM2									JAM2
time (h)	0	16	24	32	48	52	64	72	88	0	16	24	32	48	52	64	72	88	0	16	24	32	48	52	64	72	88	0	16	24	32	48	52	64	72	88	0	16	24	32	48	52	64	72	88
OD600	0.02	0.023	0.022	0.023	0.023	0.023	0.024	0.026	0.026	0.02	0.028	0.56	0.896	2.7	4.58	5.67	5.66	5.66	0.02	0.031	0.51	0.98	1.54	2.46	3.57	3.68	3.66	0.02	0.022	0.025	0.026	0.027	0.028	0.03	0.031	0.032	0.02	0.045	0.54	0.9	1.48	2.44	3.34	3.75	3.66
	0.02	0.022	0.021	0.024	0.025	0.026	0.028	0.028	0.028	0.02	0.028	0.53	0.89	2.73	4.67	5.66	5.67	5.67	0.02	0.042	0.45	0.84	1.51	2.45	3.51	3.79	3.81	0.02	0.23	0.026	0.027	0.028	0.029	0.029	0.03	0.031	0.02	0.047	0.34	0.82	1.42	2.05	3.4	3.61	3.62
	0.02	0.022	0.02	0.027	0.027	0.03	0.03	0.03	0.03	0.02	0.029	0.51	0.97	2.77	4.67	5.64	5.63	5.63	0.02	0.046	0.49	0.81	1.48	2.04	3.4	3.9	3.94	0.02	0.024	0.022	0.025	0.025	0.026	0.027	0.028	0.029	0.02	0.042	0.3	0.75	1.43	2.01	3.46	3.66	3.77
mean	0.02	0.0223333	0.021	0.0246667	0.025	0.0263333	0.0273333	0.028	0.028	0.02	0.0283333	0.533333	0.918667	2.73333	4.64	5.65667	5.65333	5.65333	0.02	0.0396667	0.483333	0.876667	1.51	2.31667	3.49333	3.79	3.80333	0.02	0.092	0.0243333	0.026	0.0266667	0.0276667	0.0286667	0.0296667	0.0306667	0.02	0.0446667	0.393333	0.823333	1.44333	2.16667	3.4	3.67333	3.68333
SD	0	0.000471405	0.000816497	0.00169967	0.00163299	0.00286744	0.00249444	0.00163299	0.00163299	0	0.000471405	0.020548	0.0363807	0.0286744	0.0424264	0.0124722	0.0169967	0.0169967	0	0.0063421	0.0249444	0.074087	0.0244949	0.195675	0.0703957	0.0898146	0.114407	0	0.0975842	0.00169967	0.000816497	0.00124722	0.00124722	0.00124722	0.00124722	0.00124722	0	0.0020548	0.104987	0.0612826	0.0262467	0.193964	0.0489898	0.0579272	0.063421
growth condition	-L-W-H
temperature	25°C
AD	A. thaliana									JAM2									A. lyrata									S. alba									TWA1_AlHVR
BD	JAM2									JAM2									JAM2									JAM2									JAM2
time (h)	0	16	24	32	48	52	64	72	88	0	16	24	32	48	52	64	72	88	0	16	24	32	48	52	64	72	88	0	16	24	32	48	52	64	72	88	0	16	24	32	48	52	64	72	88
OD600	0.02	0.049	0.53	2.02	3.15	4.13	5.07	5.08	5.08	0.02	0.17	0.86	3.02	4.51	5.12	5.67	5.67	5.67	0.02	0.062	0.81	3.45	5.21	5.65	5.7	5.7	5.7	0.02	0.023	0.035	0.036	0.036	0.037	0.038	0.039	0.04	0.02	0.061	0.8	3.4	5.24	5.71	5.7	5.71	5.7
	0.02	0.048	0.51	2.01	3.12	4.15	5.12	5.13	5.1	0.02	0.169	0.83	2.96	4.54	5.11	5.61	5.6	5.59	0.02	0.081	0.87	3.55	5.08	5.71	5.71	5.71	5.71	0.02	0.023	0.039	0.04	0.04	0.039	0.04	0.04	0.04	0.02	0.065	0.9	3.65	5.01	5.64	5.67	5.65	5.63
	0.02	0.047	0.55	2.06	3.17	4.14	5.12	5.12	5.1	0.02	0.172	0.85	3.12	4.58	5.13	5.63	5.6	5.6	0.02	0.067	0.82	3.59	5.39	5.83	5.83	5.84	5.85	0.02	0.024	0.032	0.033	0.032	0.032	0.033	0.033	0.033	0.02	0.066	0.72	3.53	5.14	5.67	5.65	5.67	5.68
mean	0.02	0.048	0.53	2.03	3.14667	4.14	5.10333	5.11	5.09333	0.02	0.170333	0.846667	3.03333	4.54333	5.12	5.63667	5.62333	5.62	0.02	0.07	0.833333	3.53	5.22667	5.73	5.74667	5.75	5.75333	0.02	0.0233333	0.0353333	0.0363333	0.036	0.036	0.037	0.0373333	0.0376667	0.02	0.064	0.806667	3.52667	5.13	5.67333	5.67333	5.67667	5.67
SD	0	0.000816497	0.0163299	0.0216025	0.020548	0.00816497	0.0235702	0.0216025	0.00942809	0	0.00124722	0.0124722	0.0659966	0.0286744	0.00816497	0.0249444	0.0329983	0.0355903	0	0.00804156	0.0262467	0.0588784	0.127105	0.0748331	0.0590668	0.0637704	0.0684755	0	0.000471405	0.00286744	0.00286744	0.00326599	0.00294392	0.00294392	0.00309121	0.00329983	0	0.00216025	0.0736357	0.102089	0.094163	0.0286744	0.020548	0.0249444	0.0294392
growth condition	-L-W-H
temperature	30°C
AD	A. thaliana									JAM2									A. lyrata									S. alba									TWA1_AlHVR
BD	JAM2									JAM2									JAM2									JAM2									JAM2
time (h)	0	16	24	32	48	52	64	72	88	0	16	24	32	48	52	64	72	88	0	16	24	32	48	52	64	72	88	0	16	24	32	48	52	64	72	88	0	16	24	32	48	52	64	72	88
OD600	0.02	0.71	1.44	2.94	4.51	5.06	5.12	5.12	5.13	0.02	0.95	2.71	4.26	5.71	5.7	5.71	5.71	5.7	0.02	1.95	3.76	5.82	6.06	6.08	6.08	6.08	6.09	0.02	0.34	0.65	1.65	2.45	3.05	3.49	4.09	4.07	0.02	1.85	3.84	5.62	6.03	6.04	6.04	6.05	6.04
	0.02	0.81	1.38	2.78	4.53	5.04	5.13	5.14	5.11	0.02	1.05	2.22	4.35	5.6	5.62	5.62	5.62	5.65	0.02	1.98	3.78	5.71	6.19	6.19	6.19	6.18	6.19	0.02	0.38	0.78	1.43	2.53	3.21	4.09	4.07	4.12	0.02	1.61	3.81	5.89	5.98	6.15	6.14	6.13	6.15
	0.02	0.79	1.41	2.79	4.58	5.07	5.06	5.08	5.08	0.02	0.93	2.79	4.28	5.68	5.69	5.7	5.7	5.69	0.02	1.98	3.81	5.61	6.06	6.07	6.07	6.08	6.08	0.02	0.4	0.68	1.4	2.16	3.02	3.85	4.08	4.08	0.02	1.97	3.73	5.61	6.12	6.22	6.2	6.21	6.2
mean	0.02	0.77	1.41	2.83667	4.54	5.05667	5.10333	5.11333	5.10667	0.02	0.976667	2.57333	4.29667	5.66333	5.67	5.67667	5.67667	5.68	0.02	1.97	3.78333	5.71333	6.10333	6.11333	6.11333	6.11333	6.12	0.02	0.373333	0.703333	1.49333	2.38	3.09333	3.81	4.08	4.09	0.02	1.81	3.79333	5.70667	6.04333	6.13667	6.12667	6.13	6.13
SD	0	0.0432049	0.0244949	0.0731817	0.0294392	0.0124722	0.0309121	0.0249444	0.020548	0	0.0524934	0.25197	0.0385861	0.046428	0.0355903	0.0402768	0.0402768	0.0216025	0	0.0141421	0.020548	0.0857645	0.0612826	0.054365	0.054365	0.0471405	0.0496655	0	0.0249444	0.0555778	0.111455	0.158955	0.0834	0.246577	0.00816497	0.0216025	0	0.149666	0.046428	0.129701	0.0579272	0.074087	0.0659966	0.0653197	0.0668331
growth condition	-L-W-H
temperature	35°C
AD	A. thaliana									JAM2									A. lyrata									S. alba									TWA1_AlHVR
BD	JAM2									JAM2									JAM2									JAM2									JAM2
time (h)	0	16	24	32	48	52	64	72	88	0	16	24	32	48	52	64	72	88	0	16	24	32	48	52	64	72	88	0	16	24	32	48	52	64	72	88	0	16	24	32	48	52	64	72	88
OD600	0.02	0.067	0.81	3.49	4.68	5.22	5.2	5.22	5.21	0.02	0.32	1.04	3.95	5.64	5.65	5.65	5.64	5.64	0.02	0.17	2.16	5.47	6.08	6.21	6.22	6.22	6.21	0.02	0.03	0.59	1.87	3.78	4.35	4.71	4.73	4.8	0.02	0.15	2.15	5.46	6.04	6.24	6.23	6.24	6.26
	0.02	0.06	0.88	3.43	4.56	5.28	5.29	5.3	5.21	0.02	0.31	1.07	4.01	5.64	5.65	5.65	5.66	5.65	0.02	0.18	2.11	5.37	6.18	6.35	6.34	6.33	6.32	0.02	0.032	0.51	2.04	3.91	4.12	4.78	4.8	4.83	0.02	0.18	2.09	5.33	6.02	6.33	6.35	6.3	6.29
	0.02	0.065	0.86	3.45	4.71	5.34	5.33	5.34	5.33	0.02	0.28	1.16	3.98	5.77	5.78	5.78	5.78	5.78	0.02	0.2	2.07	5.51	6.21	6.3	6.32	6.3	6.29	0.02	0.031	0.57	1.9	3.88	4.18	4.75	4.81	4.9	0.02	0.15	2.36	5.21	6.15	6.01	6.04	6.12	6.13
mean	0.02	0.064	0.85	3.45667	4.65	5.28	5.27333	5.28667	5.25	0.02	0.303333	1.09	3.98	5.68333	5.69333	5.69333	5.69333	5.69	0.02	0.183333	2.11333	5.45	6.15667	6.28667	6.29333	6.28333	6.27333	0.02	0.031	0.556667	1.93667	3.85667	4.21667	4.74667	4.78	4.84333	0.02	0.16	2.2	5.33333	6.07	6.19333	6.20667	6.22	6.22667
SD	0	0.00294392	0.0294392	0.0249444	0.0648074	0.0489898	0.054365	0.0498888	0.0565685	0	0.0169967	0.0509902	0.0244949	0.0612826	0.0612826	0.0612826	0.0618241	0.0637704	0	0.0124722	0.0368179	0.0588784	0.0555778	0.0579272	0.0524934	0.046428	0.046428	0	0.000816497	0.0339935	0.074087	0.0555778	0.0974109	0.0286744	0.0355903	0.0418994	0	0.0141421	0.115758	0.102089	0.0571548	0.134743	0.127628	0.0748331	0.0694422
