# Supplementary material for: The temperature sensor TWA1 is required for thermotolerance in Arabidopsis
Source: Nature. 2024 May 15;629(8014):1126–32. doi: 10.1038/s41586-024-07424-x (PMC11136664; doi:10.1038/s41586-024-07424-x)
Supplement: Supplementary file 12 — Source Data Extended Data Fig. 8 [file 41586_2024_7424_MOESM12_ESM.xlsx]

## Sheet: Extended_Data_Figure 8a
		mean [RLU/RFU]	mean [kRLU/RFU]		SD [RLU/RFU]	SD [kRLU/RFU]
pRD29B	EV	371731	371.731		81139.5	81.1395
	JAM2	604233	604.233		143144	143.144
mABRE1	EV	1265.95	1.26595		260.155	0.260155
	JAM2	2113.4	2.1134		154.585	0.154585
mABRE2	EV	47671.6	47.6716		18637.7	18.6377
	JAM2	84475	84.475		18730	18.73
		LUC/GUS	mean	SD
pRD29B	EV	434131	371731	81139.5
		280006
		401056
	JAM2	696059	604233	143144
		677342
		439298
mABRE1	EV	977.876	1265.95	260.155
		1483.75
		1336.21
	JAM2	2032.14	2113.4	154.585
		2291.67
		2016.39
mABRE2	EV	26391.9	47671.6	18637.7
		55528.4
		61094.5
	JAM2	102416	84475	18730
		85964.7
		65044.7

## Sheet: Extended_Data_Figure 8b
			Control		JAM2		JAM2+ABA
		position	mean set to 1	SE	mean relative to control	SE relative to control	mean relative to control	SE relative to control
		-276 to -205	1	0.131121	0.984479	0.108812	0.965152	0.16348
		-229 to -150	1	0.176164	0.346222	0.118401	0.618934	0.0819417
		-171 to -86	1	0.0765758	1.21133	0.32114	3.91956	2.1964
		-109 to -41	1	0.14411	1.68087	0.26177	4.40872	2.02989
		-39 to 34	1	0.166692	1.23688	0.414302	3.09498	1.89457
		% input	mean	s.e.m.	mean relative to control (= 1)	s.e.m. relative to control (= 1)
-276 to -205	control	0.863345	0.684517	0.0897544	1	0.131121
		0.581527
		0.60868
	JAM2	0.709225	0.673893	0.0744835	0.984479	0.108812
		0.530899
		0.781555
	JAM2 + ABA	0.463415	0.660663	0.111905	0.965152	0.16348
		0.6677
		0.850875
-229 to -150	control	1.11291	1.23277	0.217169	1	0.176164
		1.65424
		0.931149
	JAM2	0.445108	0.42681	0.145961	0.346222	0.118401
		0.669976
		0.165346
	JAM2 + ABA	0.688152	0.763001	0.101015	0.618934	0.0819417
		0.637913
		0.962937
-171 to -86	control	0.559859	0.4873	0.0373154	1	0.0765758
		0.542207
		0.435941
		0.411195
	JAM2	0.455759	0.590282	0.156492	1.21133	0.32114
		0.243566
		0.971918
		0.689886
	JAM2 + ABA	4.02141	1.91	1.07031	3.91956	2.1964
		0.549118
		1.15948
-109 to -41	control	0.40739	0.470642	0.067824	1	0.14411
		0.656594
		0.476725
		0.341859
	JAM2	0.555371	0.791088	0.1232	1.68087	0.26177
		0.846793
		0.971098
	JAM2 + ABA	3.96721	2.07493	0.955349	4.40872	2.02989
		1.35801
		0.89957
-39 to 34	control	0.491154	0.370105	0.0616935	1	0.166692
		0.28888
		0.330279
	JAM2	0.609715	0.457776	0.153335	1.23688	0.414302
		0.15111
		0.612502
	JAM2 + ABA	2.54439	1.14547	0.701187	3.09498	1.89457
		0.360817
		0.531199
