# Supplementary material for: The temperature sensor TWA1 is required for thermotolerance in Arabidopsis
Source: Nature. 2024 May 15;629(8014):1126–32. doi: 10.1038/s41586-024-07424-x (PMC11136664; doi:10.1038/s41586-024-07424-x)
Supplement: Supplementary file 13 — Source Data Extended Data Fig. 9 [file 41586_2024_7424_MOESM13_ESM.xlsx]

## Sheet: Extended_Data_Figure 9a
TWA1 transcript level in two TWA1-overexpressing lines
Extended Figure 9a)
Linien	Treatment	Primer	CT-value			CT-mean	GEOMittel									mean (x-fold)	SD
WT	untreated	TWA1	27.79	27.88	27.8	27.8233		3.06965e-16	2.88401e-16	3.04845e-16		1.02298	0.961111	1.01591		1	0.0276497
twa1-1	untreated	TWA1	26.17	26.57	26.21	26.3167		1.21088e-15	9.17677e-16	1.17777e-15		4.03533	3.05821	3.92498		3.67284	0.436939
twa1-2	untreated	TWA1	26.69	27.22	26.72	26.8767		8.41998e-16	5.8313e-16	8.2467e-16		2.806	1.94331	2.74826		2.49919	0.393773
TWA1oe1	untreated	TWA1	24.17	24.21	24.11	24.1633		4.39484e-15	4.27466e-15	4.58147e-15		14.646	14.2455	15.268		14.7199	0.420665
TWA1oe2	untreated	TWA1	23.73	24.14	23.6	23.8233		5.81384e-15	4.37563e-15	6.36204e-15		19.3749	14.582	21.2019		18.3863	2.79149
WT	untreated	TIP4.1	26.91	26.64	26.89	26.8133	23.7428
twa1-1	untreated	TIP4.1	26.57	26.41	26.66	26.5467	23.3829
twa1-2	untreated	TIP4.1	26.64	26.51	26.64	26.5967	23.387
TWA1oe1	untreated	TIP4.1	26.36	26.56	26.72	26.5467	23.5231
TWA1oe2	untreated	TIP4.1	26.62	26.63	26.84	26.6967	23.5594
WT	untreated	UBC9	23.54	23.62	23.61	23.59
twa1-1	untreated	UBC9	23.25	23.51	23.33	23.3633
twa1-2	untreated	UBC9	23.18	23.18	23.13	23.1633
TWA1oe1	untreated	UBC9	23.27	23.57	23.54	23.46
TWA1oe2	untreated	UBC9	23.36	23.4	23.27	23.3433
WT	untreated	UBI10	21.2	21.25	21.03	21.16
twa1-1	untreated	UBI10	20.61	20.68	20.55	20.6133
twa1-2	untreated	UBI10	20.87	20.84	20.58	20.7633
TWA1oe1	untreated	UBI10	20.81	21.01	20.88	20.9
TWA1oe2	untreated	UBI10	20.98	21.04	20.93	20.9833

## Sheet: Extended_Data Figure 9b 
Root growth assay																				Root growth assay
aquired thermotolerance																				aquired thermotolerance
																				Statistics
Experiment 9b																				Experiment 9b
WT (HB6:LUC)	1.								2. repetition											WT (HB6:LUC)	1							2. repetition									p>	0.05	ns
	0 min	90 min	105 min	120 min	135 min	150 min	165 min	180 min	0 min	90 min	105 min	120 min	135 min	150 min	165 min	180 min				90 min untreated	90 min	105 min	120 min	135 min	150 min	165 min	180 min	90 min untreated	90 min	105 min	120 min	135 min	150 min	165 min	180 min		p<	0.05	*
	3.235	3.717	3.684	3.722	2.717	2.357	0	0	3.501	3.614	3.142	3.259	3.245	2.024	0	0				3.235	3.717	3.684	3.722	2.717	2.357	0	0	3.501	3.614	3.142	3.259	3.245	2.024	0	0		p<	0.01	**
	3.627	3.507	3.338	3.712	3.392	2.645	0	0	3.558	3.528	3.595	3.643	3.563	2.565	0	0				3.627	3.507	3.338	3.712	3.392	2.645	0	0	3.558	3.528	3.595	3.643	3.563	2.565	0	0		p<	0.001	***
	3.521	3.58	3.157	3.012	3.41	2.344	0	0	3.631	3.456	3.938	3.543	3.681	2.53	0	0				3.521	3.58	3.157	3.012	3.41	2.344	0	0	3.631	3.456	3.938	3.543	3.681	2.53	0	0		p<	0.0001	****
	3.648	2.816	3.327	3.436	3.5	2.313	0	0	3.345	3.404	3.489	3.249	3.123	2.156	0	0				3.648	2.816	3.327	3.436	3.5	2.313	0	0	3.345	3.404	3.489	3.249	3.123	2.156	0	0		p<	1e-05	*****
	3.558	3.876	3.16	3.251	3.214	1.733	0	0	3.601	3.59	3.411	3.464	3.216	2.067	0	0				3.558	3.876	3.16	3.251	3.214	1.733	0	0	3.601	3.59	3.411	3.464	3.216	2.067	0	0
	3.65	2.957	3.919	3.246	3.56	2.611	0	0	3.671	3.583	3.222	3.284	3.28	2.611	0	0				3.65	2.957	3.919	3.246	3.56	2.611	0	0	3.671	3.583	3.222	3.284	3.28	2.611	0	0
mean	3.53983	3.40883	3.43083	3.3965	3.29883	2.33383	0	0	3.55117	3.52917	3.46617	3.407	3.35133	2.3255	0	0				Student t-Test ( compared to 90 min untreated)	0.496287	0.456917	0.303476	0.119308	1.02643e-05	9.87074e-14	9.87074e-14		0.715293	0.515003	0.113847	0.0771128	1.3573e-06	4.67536e-15	4.67536e-15
SD	0.144362	0.388962	0.279921	0.257783	0.281496	0.298809	0	0	0.106681	0.0761761	0.260605	0.152446	0.200137	0.247368	0	0				significance level	ns	ns	ns	ns	****	*****	*****	*****	ns	ns	ns	ns	*****	*****	*****
TWA1oe1	1.								2. repetition											TWA1oe1	1							2. repetition
	0 min	90 min	105 min	120 min	135 min	150 min	165 min	180 min	0 min	90 min	105 min	120 min	135 min	150 min	165 min	180 min				90 min untreated	90 min	105 min	120 min	135 min	150 min	165 min	180 min	90 min untreated	90 min	105 min	120 min	135 min	150 min	165 min	180 min
	3.952	3.754	3.254	3.674	3.425	2.711	2.073	0	3.326	3.399	3.233	4.019	3.182	2.935	2.505	0				3.952	3.754	3.254	3.674	3.425	2.711	2.073	0	3.326	3.399	3.233	4.019	3.182	2.935	2.505	0
	3.115	3.049	3.912	3.448	3.562	3.419	2.387	0	3.451	3.348	3.775	3.221	3.274	2.914	2.171	0				3.115	3.049	3.912	3.448	3.562	3.419	2.387	0	3.451	3.348	3.775	3.221	3.274	2.914	2.171	0
	3.617	3.578	3.106	2.878	3.634	3.369	2.009	0	3.428	3.453	3.224	3.057	3.047	3.184	1.953	0				3.617	3.578	3.106	2.878	3.634	3.369	2.009	0	3.428	3.453	3.224	3.057	3.047	3.184	1.953	0
	2.902	3.53	3.067	2.935	2.724	3.326	2.253	0	3.271	3.236	3.122	2.552	2.908	3.379	2.224	0				2.902	3.53	3.067	2.935	2.724	3.326	2.253	0	3.271	3.236	3.122	2.552	2.908	3.379	2.224	0
	3.232	3.647	2.887	3.231	2.879	3.046	2.074	0	3.606	3.507	3.173	3.415	3.287	3.152	2.279	0				3.232	3.647	2.887	3.231	2.879	3.046	2.074	0	3.606	3.507	3.173	3.415	3.287	3.152	2.279	0
	3.463	2.732	3.746	3.127	3.096	3.427	2.481	0	3.221	3.326	3.389	3.118	3.217	3.385	2.233	0				3.463	2.732	3.746	3.127	3.096	3.427	2.481	0	3.221	3.326	3.389	3.118	3.217	3.385	2.233	0
mean	3.38017	3.38167	3.32867	3.2155	3.22	3.21633	2.21283	0	3.38383	3.37817	3.31933	3.23033	3.1525	3.15817	2.2275	0				Student t-Test ( compared to 90 min untreated)	0.994802	0.824989	0.424958	0.478366	0.415515	4.99223e-05	8.59318e-10		0.936621	0.583014	0.470659	0.0193325	0.0503152	1.98569e-07	4.68732e-14
SD	0.344203	0.365677	0.372635	0.27837	0.343525	0.25986	0.175232	0	0.12807	0.0880103	0.219614	0.439504	0.134656	0.187237	0.1624	0				significance level	ns	ns	ns	ns	ns	****	*****		ns	ns	ns	*	ns	*****	*****
TWA1oe2	1.								2. repetition											TWA1oe2	1							2. repetition
	0 min	90 min	105 min	120 min	135 min	150 min	165 min	180 min	0 min	90 min	105 min	120 min	135 min	150 min	165 min	180 min				90 min untreated	90 min	105 min	120 min	135 min	150 min	165 min	180 min	90 min untreated	90 min	105 min	120 min	135 min	150 min	165 min	180 min
	3.122	3.889	3.062	3.808	3.214	3.511	2.47	0	3.483	3.571	3.481	3.036	3.207	3.018	2.079	0				3.122	3.889	3.062	3.808	3.214	3.511	2.47	0	3.483	3.571	3.481	3.036	3.207	3.018	2.079	0
	3.608	3.665	3.228	3.904	3.625	3.464	2.38	0	3.509	3.145	3.444	3.484	3.183	3.203	2.082	0				3.608	3.665	3.228	3.904	3.625	3.464	2.38	0	3.509	3.145	3.444	3.484	3.183	3.203	2.082	0
	3.193	3.127	3.955	3.061	2.862	3.661	1.631	0	3.253	3.264	3.239	3.247	3.066	3.38	1.779	0				3.193	3.127	3.955	3.061	2.862	3.661	1.631	0	3.253	3.264	3.239	3.247	3.066	3.38	1.779	0
	3.855	3.423	2.904	2.959	2.945	3.658	2.633	0	3.519	3.312	3.251	3.269	3.336	3.236	2.352	0				3.855	3.423	2.904	2.959	2.945	3.658	2.633	0	3.519	3.312	3.251	3.269	3.336	3.236	2.352	0
	3.883	3.3	3.967	2.864	3.425	2.712	1.641	0	3.384	3.549	3.537	3.321	3.316	3.05	2.038	0				3.883	3.3	3.967	2.864	3.425	2.712	1.641	0	3.384	3.549	3.537	3.321	3.316	3.05	2.038	0
	3.367	3.824	3.941	3.289	3.562	2.781	1.705	0	3.432	3.479	2.993	3.201	3.037	3.271	2.021	0				3.367	3.824	3.941	3.289	3.562	2.781	1.705	0	3.432	3.479	2.993	3.201	3.037	3.271	2.021	0
mean	3.50467	3.538	3.5095	3.31417	3.27217	3.29783	2.07667	0	3.43	3.38667	3.32417	3.25967	3.19083	3.193	2.0585	0				Student t-Test ( compared to 90 min untreated)	0.85871	0.984556	0.417813	0.242218	0.374304	0.000109523	1.5429e-10		0.605681	0.279446	0.0409576	0.00424802	0.00660346	1.75937e-08	1.45454e-15
SD	0.299741	0.276862	0.454624	0.405235	0.291694	0.396858	0.424812	0	0.0916697	0.156993	0.185532	0.134042	0.112776	0.125217	0.166864	0				significance level	ns	ns	ns	ns	ns	***	*****		ns	ns	*	**	**	*****	*****

## Sheet: Extended_Data Figure 9c
Chlorophyllassay																																	Chlorophyllassay
9c																																	Statistics 9c
																																	two-way Anova test followed by a Tukey-Kramer post hoc test
linie	treatment 37°C	weight	700 nm	665 nm	652 nm	470 nm	665nm	652nm	470nm	Chlorophyll a	Chlorophyll b	Caritinoide	Chlorophyll a / FW	Chlorophyll b / FW	Caritinoide / FW	mean	SD		absolute value														whole dataset
WT	0h	4.4	0.099	0.347	0.24	0.415	0.248	0.141	0.316	1.38296	1.01725	0.936539	0.314309	0.231193	0.21285	0.237989	0.0433096																line	time of treatment	line	time of treatment	p-value	Alpha	Sig
WT	0h	5.9	0.084	0.362	0.239	0.434	0.278	0.155	0.35	1.61016	1.03611	1.07975	0.272908	0.175612	0.183009				time of treatment	Chlorophyll a / FW		Chlorophyll a / FW		Chlorophyll a / FW		Chlorophyll a / FW		Chlorophyll a / FW					WT	4h	WT	0h	0	0.05	1		Sig=1= 0.05 significant
WT	0h	6	0.053	0.273	0.176	0.325	0.22	0.123	0.272	1.2676	0.83147	0.826528	0.211267	0.138578	0.137755				h	µg ml\+(-1) mg\+(-1)		µg ml\+(-1) mg\+(-1)		µg ml\+(-1) mg\+(-1)		µg ml\+(-1) mg\+(-1)		µg ml\+(-1) mg\+(-1)					WT	8h	WT	0h	1.2052e-05	0.05	1
WT	0h	6.2	0.054	0.269	0.174	0.318	0.215	0.12	0.264	1.2428	0.8056	0.802798	0.200452	0.129935	0.129484					WT		TWA1oe1		TWA1oe2		twa1-1		twa1-2					WT	8h	WT	4h	1	0.05	0
WT	0h	5.5	0.021	0.263	0.157	0.323	0.242	0.136	0.302	1.38064	0.93848	0.910619	0.251025	0.170633	0.165567				0	0.237989	0.0433096	0.25043	0.062475	0.217105	0.0513694	0.195905	0.0368549	0.264531	0.0479587				WT	12h	WT	0h	0.00393804	0.05	1
WT	0h	4.8	0.024	0.219	0.134	0.272	0.195	0.11	0.248	1.1044	0.7703	0.748186	0.230083	0.160479	0.155872				4	0.138134	0.0202123	0.204129	0.0238543	0.190818	0.022433	0.0588458	0.0271033	0.127498	0.0222178				WT	12h	WT	4h	0.99957	0.05	0
WT	0h	4.8	0.03	0.243	0.15	0.306	0.213	0.12	0.276	1.20936	0.83616	0.84283	0.25195	0.1742	0.17559				8	0.125729	0.0331183	0.199305	0.0518187	0.190309	0.0324904	0.0393745	0.0102772	0.110302	0.0680632				WT	12h	WT	8h	1	0.05	0
WT	0h	3.6	0.014	0.164	0.099	0.216	0.15	0.085	0.202	0.842	0.60565	0.620174	0.233889	0.168236	0.172271				12	0.118058	0.0326346	0.209459	0.0649452	0.211512	0.039066	0.00736245	0.00531485	0.0349468	0.0104381				WT	24h	WT	0h	0.000167921	0.05	1
WT	0h	6.5	0.305	0.7	0.537	0.826	0.395	0.232	0.521	2.0572	1.87328	1.45261	0.316492	0.288197	0.223479				24	0.0175292	0.0087208	0.221602	0.0375068	0.186639	0.0494983	0.0180106	0.0114678	0.0174992	0.0100433				WT	24h	WT	4h	3.536e-05	0.05	1
WT	0h	7.2	0.134	0.498	0.341	0.567	0.364	0.207	0.433	2.02888	1.49471	1.23443	0.281789	0.207599	0.171448																		WT	24h	WT	8h	0	0.05	1
WT	0h	7.7	0.094	0.419	0.278	0.478	0.325	0.184	0.384	1.8276	1.30656	1.10355	0.237351	0.169683	0.143318				relative value														WT	24h	WT	12h	0	0.05	1
WT	0h	8.6	0.158	0.504	0.356	0.582	0.346	0.198	0.424	1.90432	1.46294	1.20971	0.221433	0.170109	0.140664																		TWA1oe1	0h	WT	0h	1	0.05	0
WT	0h	7.6	0.047	0.274	0.174	0.322	0.227	0.127	0.275	1.30624	0.86087	0.825855	0.171874	0.113272	0.108665				time of treatment	Chlorophyll a / FW		Chlorophyll a / FW		Chlorophyll a / FW		Chlorophyll a / FW		Chlorophyll a / FW					TWA1oe1	0h	WT	4h	0.000130981	0.05	1
WT	0h	7.9	0.103	0.388	0.263	0.46	0.285	0.16	0.357	1.6292	1.0996	1.08113	0.206228	0.13919	0.136852				h	µg ml\+(-1) mg\+(-1)		µg ml\+(-1) mg\+(-1)		µg ml\+(-1) mg\+(-1)		µg ml\+(-1) mg\+(-1)		µg ml\+(-1) mg\+(-1)					TWA1oe1	0h	WT	8h	0.0198838	0.05	1
WT	0h	7.1	0.058	0.268	0.176	0.319	0.21	0.118	0.261	1.1984	0.81382	0.785647	0.168789	0.114623	0.110655					WT		TWA1oe1		TWA1oe2		twa1-1		twa1-2					TWA1oe1	0h	WT	12h	0.00537346	0.05	1
TWA1oe1	0h	7.5	0.096	0.366	0.249	0.444	0.27	0.153	0.348	1.5156	1.09017	1.04573	0.20208	0.145356	0.13943	0.25043	0.062475		0	1	0.181981	1	0.249471	1	0.236611	1	0.188126	1	0.181297				TWA1oe1	0h	WT	24h	0	0.05	1
TWA1oe1	0h	4.8	0.07	0.355	0.231	0.429	0.285	0.161	0.359	1.6096	1.13369	1.07414	0.335333	0.236185	0.223779				4	0.580422	0.0849294	0.815114	0.0952537	0.878919	0.103328	0.300379	0.138349	0.481978	0.0839893				TWA1oe1	4h	WT	0h	0.75381	0.05	0
TWA1oe1	0h	4	0.092	0.404	0.267	0.481	0.312	0.175	0.389	1.78664	1.19839	1.17785	0.44666	0.299597	0.294462				8	0.528295	0.139159	0.795854	0.206919	0.876578	0.149653	0.200987	0.0524601	0.416971	0.257298				TWA1oe1	4h	WT	4h	9.2333	0.05	1
TWA1oe1	0h	7	0.07	0.388	0.25	0.464	0.318	0.18	0.394	1.78896	1.27716	1.16305	0.255566	0.182451	0.16615				12	0.496064	0.137126	0.836397	0.259335	0.974238	0.179941	0.0375817	0.0271297	0.132108	0.039459				TWA1oe1	4h	WT	8h	1.22224	0.05	1
TWA1oe1	0h	5.8	0.067	0.313	0.209	0.363	0.246	0.142	0.296	1.32992	1.0819	0.815729	0.229297	0.186534	0.140643				24	0.0736554	0.0366437	0.884886	0.14977	0.859674	0.227993	0.0919353	0.0585377	0.0661519	0.0379665				TWA1oe1	4h	WT	12h	0.0591255	0.05	1
TWA1oe1	0h	5.3	0.05	0.276	0.179	0.32	0.226	0.129	0.27	1.25032	0.94433	0.764005	0.235909	0.178175	0.144152																		TWA1oe1	4h	WT	24h	0	0.05	1
TWA1oe1	0h	5.4	0.107	0.356	0.252	0.413	0.249	0.145	0.306	1.32128	1.13833	0.834241	0.244681	0.210802	0.154489																		TWA1oe1	4h	TWA1oe1	0h	0.13198	0.05	0
TWA1oe1	0h	5.9	0.119	0.376	0.267	0.435	0.257	0.148	0.316	1.39624	1.11836	0.888421	0.236651	0.189553	0.15058																		TWA1oe1	8h	WT	0h	0.48871	0.05	0
TWA1oe1	0h	5	0.045	0.186	0.123	0.224	0.141	0.078	0.179	0.82872	0.50454	0.56422	0.165744	0.100908	0.112844																		TWA1oe1	8h	WT	4h	0.00404	0.05	1
TWA1oe1	0h	4.7	0.029	0.193	0.119	0.23	0.164	0.09	0.201	0.97808	0.56218	0.635291	0.208102	0.119613	0.135168																		TWA1oe1	8h	WT	8h	7.14289	0.05	1
TWA1oe1	0h	4.1	0.024	0.182	0.111	0.218	0.158	0.087	0.194	0.93656	0.55159	0.608953	0.228429	0.134534	0.148525																		TWA1oe1	8h	WT	12h	0.410994	0.05	1
TWA1oe1	0h	6	0.032	0.314	0.186	0.364	0.282	0.154	0.332	1.69664	0.9409	1.04289	0.282773	0.156817	0.173814																		TWA1oe1	8h	WT	24h	0.00635456	0.05	1
TWA1oe1	0h	4.8	0.03	0.216	0.133	0.267	0.186	0.103	0.237	1.09112	0.66919	0.746531	0.227317	0.139415	0.155527																		TWA1oe1	8h	TWA1oe1	0h	0.04606	0.05	1
TWA1oe1	0h	4.7	0.027	0.229	0.139	0.28	0.202	0.112	0.253	1.18224	0.73152	0.788654	0.25154	0.155643	0.167799																		TWA1oe1	8h	TWA1oe1	4h	1	0.05	0
TWA1oe1	0h	5.8	0.046	0.281	0.177	0.347	0.235	0.131	0.301	1.3616	0.87499	0.936388	0.234759	0.15086	0.161446																		TWA1oe1	12h	WT	0h	0.94221	0.05	0
TWA1oe1	0h	5.2	0.027	0.225	0.137	0.277	0.198	0.11	0.25	1.15456	0.72446	0.778637	0.222031	0.139319	0.149738																		TWA1oe1	12h	WT	4h	15.7189	0.05	1
TWA1oe2	0h	6.9	0.104	0.353	0.247	0.426	0.249	0.143	0.322	1.36048	1.07015	0.938731	0.197171	0.155094	0.136048	0.217105	0.0513694																TWA1oe1	12h	WT	8h	0.154108	0.05	1
TWA1oe2	0h	6.8	0.053	0.299	0.192	0.356	0.246	0.139	0.303	1.38872	0.97963	0.89554	0.204224	0.144063	0.131697																		TWA1oe1	12h	WT	12h	0.00483647	0.05	1
TWA1oe2	0h	6.3	0.055	0.287	0.186	0.349	0.232	0.131	0.294	1.31144	0.92083	0.883312	0.208165	0.146163	0.140208																		TWA1oe1	12h	WT	24h	0	0.05	1
TWA1oe2	0h	7.5	0.074	0.337	0.223	0.409	0.263	0.149	0.335	1.47696	1.06077	1.00115	0.196928	0.141436	0.133487																		TWA1oe1	12h	TWA1oe1	0h	0.33244	0.05	0
TWA1oe2	0h	6.5	0.068	0.309	0.207	0.36	0.241	0.139	0.292	1.30512	1.05603	0.810098	0.200788	0.162466	0.124631																		TWA1oe1	12h	TWA1oe1	4h	1	0.05	0
TWA1oe2	0h	8.3	0.127	0.427	0.299	0.487	0.3	0.172	0.36	1.6448	1.27948	1.00916	0.198169	0.154154	0.121586																		TWA1oe1	12h	TWA1oe1	8h	1	0.05	0
TWA1oe2	0h	9.7	0.111	0.474	0.319	0.549	0.363	0.208	0.438	1.99256	1.54408	1.23387	0.205419	0.159184	0.127203																		TWA1oe1	24h	WT	0h	0.99998	0.05	0
TWA1oe2	0h	7.5	0.125	0.371	0.268	0.438	0.246	0.143	0.313	1.31032	1.11599	0.876606	0.174709	0.148799	0.116881																		TWA1oe1	24h	WT	4h	0.171205	0.05	1
TWA1oe2	0h	4.3	0.079	0.374	0.242	0.436	0.295	0.163	0.357	1.7376	1.04907	1.10433	0.404093	0.24397	0.256821																		TWA1oe1	24h	WT	8h	0	0.05	1
TWA1oe2	0h	6.9	0.03	0.319	0.189	0.367	0.289	0.159	0.337	1.71568	1.00439	1.03522	0.248649	0.145564	0.150031																		TWA1oe1	24h	WT	12h	0	0.05	1
TWA1oe2	0h	6.3	0.052	0.291	0.184	0.342	0.239	0.132	0.29	1.40888	0.84796	0.899102	0.223632	0.134597	0.142715																		TWA1oe1	24h	WT	24h	9.51167e-05	0.05	1
TWA1oe2	0h	6.5	0.064	0.276	0.184	0.326	0.212	0.12	0.262	1.19264	0.85144	0.772348	0.183483	0.130991	0.118823																		TWA1oe1	24h	TWA1oe1	0h	0.92472	0.05	0
TWA1oe2	0h	4.8	0.025	0.209	0.127	0.26	0.184	0.102	0.235	1.07728	0.66566	0.73926	0.224433	0.138679	0.154012																		TWA1oe1	24h	TWA1oe1	4h	0.99993	0.05	0
TWA1oe2	0h	4.5	0.031	0.18	0.115	0.238	0.149	0.084	0.207	0.84488	0.58684	0.651711	0.187751	0.130409	0.144825																		TWA1oe1	24h	TWA1oe1	8h	0.99653	0.05	0
TWA1oe2	0h	4.5	0.014	0.167	0.1	0.214	0.153	0.086	0.2	0.87256	0.5939	0.61648	0.193902	0.131978	0.136995																		TWA1oe1	24h	TWA1oe1	12h	1	0.05	0
TWA1oe2	0h	4.4	0.022	0.193	0.118	0.246	0.171	0.096	0.224	0.97752	0.65976	0.693024	0.222164	0.149945	0.157505																		TWA1oe2	0h	WT	0h	0.99897	0.05	0
twa1-1	0h	8.3	0.082	0.368	0.24	0.427	0.286	0.158	0.345	1.68512	1.01614	1.06606	0.203027	0.122427	0.128441	0.195905	0.0368549																TWA1oe2	0h	WT	4h	0.985212	0.05	1
twa1-1	0h	8.7	0.091	0.405	0.265	0.472	0.314	0.174	0.381	1.83968	1.13374	1.17196	0.211457	0.130315	0.134708																		TWA1oe2	0h	WT	8h	0.00490587	0.05	1
twa1-1	0h	8.5	0.05	0.344	0.212	0.394	0.294	0.162	0.344	1.74048	1.03026	1.05442	0.204762	0.121207	0.124049																		TWA1oe2	0h	WT	12h	0	0.05	1
twa1-1	0h	8.8	0.072	0.351	0.227	0.408	0.279	0.155	0.336	1.62688	1.02083	1.02354	0.184873	0.116003	0.116311																		TWA1oe2	0h	WT	24h	6.27751e-05	0.05	1
twa1-1	0h	8.7	0.293	0.559	0.45	0.662	0.266	0.157	0.369	1.37032	1.28765	1.04803	0.157508	0.148006	0.120463																		TWA1oe2	0h	TWA1oe1	0h	0.75307	0.05	0
twa1-1	0h	8	0.241	0.52	0.402	0.594	0.279	0.161	0.353	1.50928	1.22537	1.00419	0.18866	0.153171	0.125523																		TWA1oe2	0h	TWA1oe1	4h	1	0.05	0
twa1-1	0h	8	0.246	0.544	0.419	0.628	0.298	0.173	0.382	1.59176	1.34413	1.0784	0.19897	0.168016	0.1348																		TWA1oe2	0h	TWA1oe1	8h	0.9999	0.05	0
twa1-1	0h	8.4	0.238	0.488	0.382	0.558	0.25	0.144	0.32	1.3576	1.08896	0.920769	0.161619	0.129638	0.109615																		TWA1oe2	0h	TWA1oe1	12h	1	0.05	0
twa1-1	0h	8	0.059	0.278	0.178	0.323	0.219	0.119	0.264	1.32928	0.71039	0.847379	0.16616	0.0887987	0.105922																		TWA1oe2	0h	TWA1oe1	24h	1	0.05	0
twa1-1	0h	8.2	0.054	0.27	0.173	0.308	0.216	0.119	0.254	1.27912	0.75623	0.780729	0.15599	0.0922232	0.0952109																		TWA1oe2	4h	WT	0h	0.12929	0.05	0
twa1-1	0h	5.9	0.058	0.363	0.224	0.415	0.305	0.166	0.357	1.846	0.99854	1.12753	0.312881	0.169244	0.191107																		TWA1oe2	4h	WT	4h	0.03891	0.05	1
twa1-1	0h	7.6	0.066	0.353	0.223	0.404	0.287	0.157	0.338	1.72144	0.96677	1.05757	0.226505	0.127207	0.139153																		TWA1oe2	4h	WT	8h	0.00123	0.05	1
twa1-1	0h	7.4	0.034	0.245	0.15	0.29	0.211	0.116	0.256	1.25432	0.73036	0.802248	0.169503	0.0986973	0.108412																		TWA1oe2	4h	WT	12h	9.53438	0.05	1
twa1-1	0h	6.8	0.027	0.266	0.157	0.319	0.239	0.13	0.292	1.44808	0.77978	0.940244	0.212953	0.114674	0.138271																		TWA1oe2	4h	WT	24h	0.0304305	0.05	1
twa1-1	0h	6.4	0.026	0.241	0.143	0.284	0.215	0.117	0.258	1.3016	0.70333	0.823787	0.203375	0.109895	0.128717																		TWA1oe2	4h	TWA1oe1	0h	0.00478	0.05	1
twa1-1	0h	5	0.028	0.178	0.111	0.215	0.15	0.083	0.187	0.8812	0.53747	0.584393	0.17624	0.107494	0.116879																		TWA1oe2	4h	TWA1oe1	4h	1	0.05	0
twa1-2	0h	9.8	0.062	0.503	0.309	0.586	0.441	0.247	0.524	2.53232	1.68175	1.55365	0.2584	0.171607	0.158535	0.264531	0.0479587																TWA1oe2	4h	TWA1oe1	8h	1	0.05	0
twa1-2	0h	9.8	0.054	0.497	0.301	0.575	0.443	0.247	0.521	2.56576	1.65119	1.55434	0.261812	0.168489	0.158606																		TWA1oe2	4h	TWA1oe1	12h	0.99978	0.05	0
twa1-2	0h	9.9	0.076	0.489	0.307	0.57	0.413	0.231	0.494	2.37776	1.56415	1.47489	0.240178	0.157995	0.148979																		TWA1oe2	4h	TWA1oe1	24h	0.86428	0.05	0
twa1-2	0h	9.8	0.066	0.534	0.326	0.619	0.468	0.26	0.553	2.72896	1.71236	1.66888	0.278465	0.174731	0.170294																		TWA1oe2	4h	TWA1oe2	0h	0.97143	0.05	0
twa1-2	0h	9.8	0.171	0.521	0.373	0.602	0.35	0.202	0.431	1.8928	1.53818	1.20573	0.193143	0.156957	0.123034																		TWA1oe2	8h	WT	0h	0.11692	0.05	0
twa1-2	0h	8.5	0.12	0.432	0.3	0.497	0.312	0.18	0.377	1.68864	1.36884	1.04332	0.198664	0.16104	0.122744																		TWA1oe2	8h	WT	4h	0.04389	0.05	1
twa1-2	0h	8.9	0.174	0.544	0.388	0.618	0.37	0.214	0.444	1.992	1.64166	1.21468	0.22382	0.184456	0.136481																		TWA1oe2	8h	WT	8h	0.00144	0.05	1
twa1-2	0h	8.5	0.121	0.449	0.31	0.515	0.328	0.189	0.394	1.77976	1.43117	1.08997	0.209384	0.168373	0.128232																		TWA1oe2	8h	WT	12h	11.3937	0.05	1
twa1-2	0h	6.8	0.067	0.407	0.256	0.471	0.34	0.189	0.404	1.9804	1.24781	1.22082	0.291235	0.183501	0.179533																		TWA1oe2	8h	WT	24h	0.133982	0.05	1
twa1-2	0h	6.6	0.036	0.31	0.187	0.356	0.274	0.151	0.32	1.62168	0.96087	0.979655	0.245709	0.145586	0.148433																		TWA1oe2	8h	TWA1oe1	0h	0.00411	0.05	1
twa1-2	0h	7.9	0.068	0.389	0.246	0.455	0.321	0.178	0.387	1.87832	1.16314	1.18486	0.237762	0.147233	0.149983																		TWA1oe2	8h	TWA1oe1	4h	1	0.05	0
twa1-2	0h	6.7	0.037	0.359	0.215	0.417	0.322	0.178	0.38	1.89504	1.14786	1.16032	0.282842	0.171322	0.173183																		TWA1oe2	8h	TWA1oe1	8h	1	0.05	0
twa1-2	0h	7.2	0.038	0.382	0.229	0.454	0.344	0.191	0.416	2.00808	1.25487	1.27156	0.2789	0.174288	0.176606																		TWA1oe2	8h	TWA1oe1	12h	0.99966	0.05	0
twa1-2	0h	5.4	0.023	0.353	0.206	0.418	0.33	0.183	0.395	1.9308	1.19607	1.20504	0.357556	0.221494	0.223155																		TWA1oe2	8h	TWA1oe1	24h	0.84485	0.05	0
twa1-2	0h	5.5	0.029	0.339	0.202	0.409	0.31	0.173	0.38	1.7924	1.16077	1.15495	0.325891	0.211049	0.209991																		TWA1oe2	8h	TWA1oe2	0h	0.9646	0.05	0
twa1-2	0h	5.1	0.031	0.339	0.203	0.407	0.308	0.172	0.376	1.77856	1.15724	1.13863	0.348737	0.22691	0.223261																		TWA1oe2	8h	TWA1oe2	4h	1	0.05	0
WT	4h	1.9	0.03	0.101	0.08	0.135	0.071	0.05	0.105	0.20712	0.61962	0.179308	0.109011	0.326116	0.0943727	0.138134	0.0202123																TWA1oe2	12h	WT	0h	0.97428	0.05	0
WT	4h	3.5	0.029	0.1	0.071	0.129	0.071	0.042	0.1	0.36392	0.3469	0.285051	0.103977	0.0991143	0.081443																		TWA1oe2	12h	WT	4h	7.66574	0.05	1
WT	4h	4.3	0.018	0.104	0.066	0.13	0.086	0.048	0.112	0.49712	0.32224	0.350079	0.115609	0.0749395	0.0814136																		TWA1oe2	12h	WT	8h	0.0666501	0.05	1
WT	4h	4	0.021	0.113	0.072	0.141	0.092	0.051	0.12	0.53864	0.33283	0.380942	0.13466	0.0832075	0.0952355																		TWA1oe2	12h	WT	12h	0.000941979	0.05	1
WT	4h	4.6	0.049	0.181	0.125	0.234	0.132	0.076	0.185	0.71744	0.57388	0.559258	0.155965	0.124757	0.121578																		TWA1oe2	12h	WT	24h	1.72093e-05	0.05	1
WT	4h	3.7	0.042	0.147	0.103	0.197	0.105	0.061	0.155	0.56	0.47509	0.471592	0.151351	0.128403	0.127457																		TWA1oe2	12h	TWA1oe1	0h	0.44014	0.05	0
WT	4h	4.7	0.033	0.172	0.112	0.222	0.139	0.079	0.189	0.77568	0.56919	0.579156	0.165038	0.121104	0.123225																		TWA1oe2	12h	TWA1oe1	4h	1	0.05	0
WT	4h	4.3	0.031	0.15	0.099	0.193	0.119	0.068	0.162	0.65688	0.4998	0.490816	0.152763	0.116233	0.114143																		TWA1oe2	12h	TWA1oe1	8h	1	0.05	0
WT	4h	3.2	0.017	0.098	0.063	0.124	0.081	0.046	0.107	0.45272	0.33046	0.323878	0.141475	0.103269	0.101212																		TWA1oe2	12h	TWA1oe1	12h	1	0.05	0
WT	4h	3.9	0.048	0.137	0.097	0.17	0.089	0.049	0.122	0.52768	0.31049	0.400683	0.135303	0.0796128	0.102739																		TWA1oe2	12h	TWA1oe1	24h	1	0.05	0
WT	4h	5	0.034	0.146	0.097	0.178	0.112	0.063	0.144	0.63784	0.43631	0.439662	0.127568	0.087262	0.0879323																		TWA1oe2	12h	TWA1oe2	0h	1	0.05	0
WT	4h	4.6	0.033	0.14	0.094	0.167	0.107	0.061	0.134	0.59344	0.44453	0.390836	0.129009	0.096637	0.0849644																		TWA1oe2	12h	TWA1oe2	4h	0.99885	0.05	0
WT	4h	5.5	0.021	0.17	0.102	0.198	0.149	0.081	0.177	0.90368	0.48457	0.564102	0.164305	0.0881036	0.102564																		TWA1oe2	12h	TWA1oe2	8h	0.99833	0.05	0
WT	4h	6	0.053	0.174	0.12	0.211	0.121	0.067	0.158	0.70992	0.43515	0.503029	0.11832	0.072525	0.0838382																		TWA1oe2	24h	WT	0h	0.05316	0.05	0
WT	4h	5.6	0.062	0.226	0.154	0.274	0.164	0.092	0.212	0.93888	0.63036	0.652973	0.167657	0.112564	0.116602																		TWA1oe2	24h	WT	4h	0.09884	0.05	0
TWA1oe1	4h	10.6	0.039	0.448	0.264	0.517	0.409	0.225	0.478	2.42848	1.42073	1.47023	0.229102	0.134031	0.138701	0.204129	0.0238543																TWA1oe2	24h	WT	8h	0.00436	0.05	1
TWA1oe1	4h	8.3	0.044	0.321	0.196	0.378	0.277	0.152	0.334	1.65224	0.94912	1.04836	0.199065	0.114352	0.126308																		TWA1oe2	24h	WT	12h	39.7817	0.05	1
TWA1oe1	4h	7	0.059	0.307	0.195	0.357	0.248	0.136	0.298	1.48096	0.8468	0.935321	0.211566	0.120971	0.133617																		TWA1oe2	24h	WT	24h	0.00044225	0.05	1
TWA1oe1	4h	7.5	0.044	0.322	0.197	0.374	0.278	0.153	0.33	1.64936	0.96793	1.02135	0.219915	0.129057	0.13618																		TWA1oe2	24h	TWA1oe1	0h	0.00133	0.05	1
TWA1oe1	4h	6.6	0.024	0.265	0.159	0.313	0.241	0.135	0.289	1.38352	0.91967	0.860707	0.209624	0.139344	0.13041																		TWA1oe2	24h	TWA1oe1	4h	0.99993	0.05	0
TWA1oe1	4h	8.1	0.045	0.308	0.189	0.363	0.263	0.144	0.318	1.57496	0.89032	1.00446	0.19444	0.109916	0.124007																		TWA1oe2	24h	TWA1oe1	8h	1	0.05	0
TWA1oe1	4h	7.5	0.041	0.301	0.185	0.357	0.26	0.144	0.316	1.5248	0.93616	0.974006	0.203307	0.124821	0.129867																		TWA1oe2	24h	TWA1oe1	12h	0.9952	0.05	0
TWA1oe1	4h	5.4	0.038	0.237	0.151	0.291	0.199	0.113	0.253	1.11248	0.81145	0.751208	0.206015	0.150269	0.139113																		TWA1oe2	24h	TWA1oe1	24h	0.66605	0.05	0
TWA1oe1	4h	5.9	0.054	0.26	0.171	0.321	0.206	0.117	0.267	1.15112	0.84085	0.800308	0.195105	0.142517	0.135645																		TWA1oe2	24h	TWA1oe2	0h	0.87567	0.05	0
TWA1oe1	4h	4.9	0.035	0.176	0.122	0.227	0.141	0.087	0.192	0.65232	0.81135	0.478631	0.133127	0.165582	0.0976798																		TWA1oe2	24h	TWA1oe2	4h	1	0.05	0
TWA1oe1	4h	6.5	0.044	0.255	0.163	0.315	0.211	0.119	0.271	1.19552	0.83263	0.821984	0.183926	0.128097	0.126459																		TWA1oe2	24h	TWA1oe2	8h	1	0.05	0
TWA1oe1	4h	5.3	0.048	0.249	0.159	0.29	0.201	0.111	0.242	1.18512	0.71271	0.747793	0.223608	0.134474	0.141093																		TWA1oe2	24h	TWA1oe2	12h	0.98518	0.05	0
TWA1oe1	4h	5.4	0.051	0.269	0.169	0.317	0.218	0.118	0.266	1.33216	0.69158	0.865341	0.246696	0.12807	0.160248																		twa1-1	0h	WT	0h	0.3118	0.05	0
TWA1oe1	4h	6.6	0.047	0.271	0.172	0.323	0.224	0.125	0.276	1.29528	0.83853	0.841071	0.196255	0.12705	0.127435																		twa1-1	0h	WT	4h	0.01058	0.05	1
TWA1oe1	4h	6.5	0.038	0.275	0.168	0.32	0.237	0.13	0.282	1.41464	0.81034	0.880728	0.217637	0.124668	0.135497																		twa1-1	0h	WT	8h	23.2844	0.05	1
TWA1oe1	4h	7	0.161	0.452	0.339	0.555	0.291	0.178	0.394	1.37672	1.62154	1.00253	0.196674	0.231649	0.143219																		twa1-1	0h	WT	12h	1.50415	0.05	1
TWA1oe2	4h	8.7	0.025	0.256	0.152	0.303	0.231	0.127	0.278	1.37312	0.79975	0.867964	0.15783	0.0919253	0.099766	0.190818	0.022433																twa1-1	0h	WT	24h	0.00601693	0.05	1
TWA1oe2	4h	5.7	0.047	0.242	0.155	0.287	0.195	0.108	0.24	1.1436	0.70212	0.744079	0.200632	0.123179	0.13054																		twa1-1	0h	TWA1oe1	0h	0.0197	0.05	1
TWA1oe2	4h	7.7	0.03	0.302	0.179	0.352	0.272	0.149	0.322	1.62744	0.92325	1.00653	0.211356	0.119903	0.130718																		twa1-1	0h	TWA1oe1	4h	1	0.05	0
TWA1oe2	4h	4.6	0.026	0.163	0.102	0.197	0.137	0.076	0.171	0.80104	0.49748	0.531578	0.174139	0.108148	0.11556																		twa1-1	0h	TWA1oe1	8h	1	0.05	0
TWA1oe2	4h	6.6	0.036	0.202	0.127	0.236	0.166	0.091	0.2	0.99192	0.56571	0.628988	0.150291	0.0857136	0.0953011																		twa1-1	0h	TWA1oe1	12h	1	0.05	0
TWA1oe2	4h	5.6	0.035	0.251	0.154	0.293	0.216	0.119	0.258	1.27912	0.75623	0.798829	0.228414	0.135041	0.142648																		twa1-1	0h	TWA1oe1	24h	0.97804	0.05	0
TWA1oe2	4h	5	0.027	0.197	0.119	0.23	0.17	0.092	0.203	1.0392	0.53868	0.655051	0.20784	0.107736	0.13101																		twa1-1	0h	TWA1oe2	0h	0.99834	0.05	0
TWA1oe2	4h	7.3	0.039	0.215	0.136	0.249	0.176	0.097	0.21	1.04152	0.61745	0.649298	0.142674	0.0845822	0.0889449																		twa1-1	0h	TWA1oe2	4h	1	0.05	0
TWA1oe2	4h	4.4	0.04	0.202	0.132	0.255	0.162	0.092	0.215	0.90544	0.66092	0.65228	0.205782	0.150209	0.148246																		twa1-1	0h	TWA1oe2	8h	1	0.05	0
TWA1oe2	4h	4	0.03	0.171	0.111	0.222	0.141	0.081	0.192	0.76992	0.60681	0.574906	0.19248	0.151703	0.143727																		twa1-1	0h	TWA1oe2	12h	0.99999	0.05	0
TWA1oe2	4h	5	0.039	0.212	0.137	0.267	0.173	0.098	0.228	0.97176	0.69738	0.693299	0.194352	0.139476	0.13866																		twa1-1	0h	TWA1oe2	24h	1	0.05	0
TWA1oe2	4h	4.1	0.036	0.19	0.125	0.251	0.154	0.089	0.215	0.83048	0.68089	0.643349	0.202556	0.166071	0.156914																		twa1-1	4h	WT	0h	0.00060942	0.05	1
TWA1oe2	4h	6.7	0.113	0.369	0.264	0.451	0.256	0.151	0.338	1.32072	1.23591	0.932697	0.197122	0.184464	0.139209																		twa1-1	4h	WT	4h	0.873318	0.05	1
TWA1oe2	4h	7.2	0.148	0.42	0.308	0.526	0.272	0.16	0.378	1.41184	1.29824	1.08342	0.196089	0.180311	0.150475																		twa1-1	4h	WT	8h	69.4131	0.05	1
TWA1oe2	4h	6.2	0.104	0.334	0.239	0.421	0.23	0.135	0.317	1.1996	1.08775	0.908934	0.193484	0.175444	0.146602																		twa1-1	4h	WT	12h	0.00709	0.05	1
TWA1oe2	4h	6.5	0.155	0.409	0.306	0.518	0.254	0.151	0.363	1.28728	1.26647	1.03155	0.198043	0.194842	0.1587																		twa1-1	4h	WT	24h	0.34861	0.05	0
twa1-1	4h	6.8	0.077	0.195	0.144	0.248	0.118	0.067	0.171	0.65976	0.48099	0.540452	0.0970235	0.0707338	0.0794782	0.0588458	0.0271033																twa1-1	4h	TWA1oe1	0h	2.38247e-05	0.05	1
twa1-1	4h	6.4	0.062	0.174	0.125	0.217	0.112	0.063	0.155	0.63784	0.43631	0.489435	0.0996625	0.0681734	0.0764743																		twa1-1	4h	TWA1oe1	4h	0.000866849	0.05	1
twa1-1	4h	3.3	0.013	0.036	0.026	0.046	0.023	0.013	0.033	0.12976	0.09173	0.104799	0.0393212	0.027797	0.0317572																		twa1-1	4h	TWA1oe1	8h	0.000223486	0.05	1
twa1-1	4h	3.4	0.024	0.043	0.036	0.056	0.019	0.012	0.032	0.08248	0.11876	0.0877851	0.0242588	0.0349294	0.0258191																		twa1-1	4h	TWA1oe1	12h	9.995e-06	0.05	1
twa1-1	4h	6.4	0.052	0.125	0.094	0.157	0.073	0.042	0.105	0.39736	0.31634	0.321942	0.0620875	0.0494281	0.0503035																		twa1-1	4h	TWA1oe1	24h	0	0.05	1
twa1-1	4h	7.7	0.022	0.099	0.064	0.125	0.077	0.042	0.103	0.46424	0.25522	0.341427	0.0602909	0.0331455	0.0443412																		twa1-1	4h	TWA1oe2	0h	0	0.05	1
twa1-1	4h	5.4	0.033	0.105	0.074	0.135	0.072	0.041	0.102	0.40024	0.29753	0.31728	0.0741185	0.0550981	0.0587555																		twa1-1	4h	TWA1oe2	4h	0.000217479	0.05	1
twa1-1	4h	5	0.022	0.069	0.049	0.09	0.047	0.027	0.068	0.25664	0.20227	0.209735	0.051328	0.040454	0.041947																		twa1-1	4h	TWA1oe2	8h	0.000216613	0.05	1
twa1-1	4h	6.5	0.064	0.203	0.142	0.266	0.139	0.078	0.202	0.79528	0.5351	0.654025	0.122351	0.0823231	0.100619																		twa1-1	4h	TWA1oe2	12h	0	0.05	1
twa1-1	4h	2.9	0.016	0.039	0.029	0.052	0.023	0.013	0.036	0.12976	0.09173	0.118373	0.0447448	0.031631	0.0408184																		twa1-1	4h	TWA1oe2	24h	0.00512742	0.05	1
twa1-1	4h	5	0.024	0.065	0.048	0.077	0.041	0.024	0.053	0.21512	0.19168	0.147197	0.043024	0.038336	0.0294395																		twa1-1	4h	twa1-1	0h	0.000222992	0.05	1
twa1-1	4h	4.2	0.157	0.223	0.205	0.266	0.066	0.048	0.109	0.16272	0.62784	0.193831	0.0387429	0.149486	0.0461503																		twa1-1	8h	WT	0h	5.53727e-05	0.05	1
twa1-1	4h	5.4	0.175	0.244	0.225	0.29	0.069	0.05	0.115	0.17368	0.65018	0.21029	0.032163	0.120404	0.0389425																		twa1-1	8h	WT	4h	0	0.05	1
twa1-1	4h	7.1	0.227	0.329	0.301	0.392	0.102	0.074	0.165	0.25504	0.9641	0.286843	0.0359211	0.135789	0.0404005																		twa1-1	8h	WT	8h	0.0525062	0.05	1
twa1-1	4h	6.7	0.2	0.303	0.274	0.357	0.103	0.074	0.157	0.27176	0.94882	0.257778	0.0405612	0.141615	0.0384743																		twa1-1	8h	WT	12h	1.09839	0.05	1
twa1-1	4h	8.4	0.062	0.174	0.125	0.217	0.112	0.063	0.155	0.63784	0.43631	0.489435	0.0759333	0.0519417	0.0582661																		twa1-1	8h	WT	24h	0.99796	0.05	0
twa1-2	4h	3.4	0.034	0.12	0.088	0.154	0.086	0.054	0.12	0.37952	0.52678	0.290003	0.111624	0.154935	0.0852949	0.127498	0.0222178																twa1-1	8h	TWA1oe1	0h	0.000156341	0.05	1
twa1-2	4h	3.9	0.04	0.112	0.082	0.139	0.072	0.042	0.099	0.38064	0.33162	0.287659	0.0976	0.0850308	0.0737588																		twa1-1	8h	TWA1oe1	4h	0	0.05	1
twa1-2	4h	3.3	0.016	0.079	0.052	0.105	0.063	0.036	0.089	0.34776	0.2646	0.274483	0.105382	0.0801818	0.0831767																		twa1-1	8h	TWA1oe1	8h	0	0.05	1
twa1-2	4h	3.1	0.019	0.083	0.056	0.104	0.064	0.037	0.085	0.34488	0.28341	0.247471	0.111252	0.0914226	0.0798294																		twa1-1	8h	TWA1oe1	12h	0.0030234	0.05	1
twa1-2	4h	4	0.021	0.117	0.077	0.159	0.096	0.056	0.138	0.50752	0.44216	0.410695	0.12688	0.11054	0.102674																		twa1-1	8h	TWA1oe1	24h	0.00668605	0.05	1
twa1-2	4h	4.7	0.036	0.162	0.108	0.215	0.126	0.072	0.179	0.69552	0.5292	0.553491	0.147983	0.112596	0.117764																		twa1-1	8h	TWA1oe2	0h	0.00062459	0.05	1
twa1-2	4h	5.1	0.033	0.167	0.11	0.229	0.134	0.077	0.196	0.73128	0.57741	0.607254	0.143388	0.113218	0.119069																		twa1-1	8h	TWA1oe2	4h	0	0.05	1
twa1-2	4h	6.4	0.044	0.177	0.12	0.231	0.133	0.076	0.187	0.73416	0.5586	0.575442	0.114712	0.0872813	0.0899128																		twa1-1	8h	TWA1oe2	8h	0	0.05	1
twa1-2	4h	6.6	0.026	0.159	0.1	0.184	0.133	0.074	0.158	0.77336	0.49042	0.476312	0.117176	0.0743061	0.0721685																		twa1-1	8h	TWA1oe2	12h	0.0312691	0.05	1
twa1-2	4h	5.5	0.018	0.124	0.077	0.15	0.106	0.059	0.132	0.61592	0.39163	0.406745	0.111985	0.0712055	0.0739536																		twa1-1	8h	TWA1oe2	24h	0.000917557	0.05	1
twa1-2	4h	5.9	0.034	0.157	0.103	0.19	0.123	0.069	0.156	0.70416	0.47277	0.476155	0.119349	0.0801305	0.0807043																		twa1-1	8h	twa1-1	0h	0	0.05	1
twa1-2	4h	5.6	0.028	0.136	0.088	0.161	0.108	0.06	0.133	0.62976	0.39516	0.409491	0.112457	0.0705643	0.0731234																		twa1-1	8h	twa1-1	4h	0.99956	0.05	0
twa1-2	4h	8.7	0.064	0.275	0.182	0.339	0.211	0.118	0.275	1.21512	0.79854	0.856129	0.139669	0.0917862	0.0984057																		twa1-1	12h	WT	0h	0	0.05	1
twa1-2	4h	8.4	0.085	0.322	0.215	0.386	0.237	0.13	0.301	1.41464	0.81034	0.966701	0.16841	0.096469	0.115083																		twa1-1	12h	WT	4h	0.00520625	0.05	1
twa1-2	4h	8.4	0.103	0.363	0.248	0.437	0.26	0.145	0.334	1.5052	0.97025	1.03941	0.17919	0.115506	0.123739																		twa1-1	12h	WT	8h	0.00035002	0.05	1
twa1-2	4h	8.6	0.101	0.303	0.215	0.373	0.202	0.114	0.272	1.14304	0.7997	0.842535	0.132912	0.0929884	0.0979692																		twa1-1	12h	WT	12h	1.2169e-05	0.05	1
WT	8h	3.1	0.063	0.14	0.106	0.18	0.077	0.043	0.117	0.44464	0.28931	0.38873	0.143432	0.0933258	0.125397	0.125729	0.0331183																twa1-1	12h	WT	24h	1	0.05	0
WT	8h	3.7	0.049	0.107	0.082	0.136	0.058	0.033	0.087	0.32296	0.23873	0.277903	0.0872865	0.0645216	0.0751088																		twa1-1	12h	TWA1oe1	0h	0	0.05	1
WT	8h	4.5	0.03	0.08	0.058	0.106	0.05	0.028	0.076	0.2872	0.19052	0.251289	0.0638222	0.0423378	0.055842																		twa1-1	12h	TWA1oe1	4h	6.61295e-05	0.05	1
WT	8h	4.2	0.043	0.087	0.068	0.111	0.044	0.025	0.068	0.24568	0.17993	0.220426	0.0584952	0.0428405	0.0524823																		twa1-1	12h	TWA1oe1	8h	2.69283e-05	0.05	1
WT	8h	3	0.011	0.083	0.051	0.106	0.072	0.04	0.095	0.41984	0.26344	0.301652	0.139947	0.0878133	0.100551																		twa1-1	12h	TWA1oe1	12h	0.000104194	0.05	1
WT	8h	3.4	0.011	0.089	0.055	0.113	0.078	0.044	0.102	0.44176	0.30812	0.311944	0.129929	0.0906235	0.0917483																		twa1-1	12h	TWA1oe1	24h	0.000171464	0.05	1
WT	8h	4.4	0.009	0.104	0.061	0.131	0.095	0.052	0.122	0.5692	0.32108	0.395347	0.129364	0.0729727	0.0898515																		twa1-1	12h	TWA1oe2	0h	0.000149598	0.05	1
WT	8h	4.3	0.012	0.105	0.064	0.132	0.093	0.052	0.12	0.53576	0.35164	0.37203	0.124595	0.0817767	0.0865185																		twa1-1	12h	TWA1oe2	4h	0	0.05	1
WT	8h	4.3	0.029	0.136	0.089	0.173	0.107	0.06	0.144	0.61304	0.41044	0.452131	0.142567	0.0954512	0.105147																		twa1-1	12h	TWA1oe2	8h	0	0.05	1
WT	8h	4.2	0.024	0.138	0.089	0.176	0.114	0.065	0.152	0.63208	0.47393	0.458036	0.150495	0.11284	0.109056																		twa1-1	12h	TWA1oe2	12h	0.000117431	0.05	1
WT	8h	4.7	0.023	0.155	0.096	0.189	0.132	0.073	0.166	0.77624	0.47161	0.521423	0.165157	0.100343	0.110941																		twa1-1	12h	TWA1oe2	24h	0.00639972	0.05	1
WT	8h	5.7	0.016	0.124	0.078	0.169	0.108	0.062	0.153	0.59056	0.46334	0.467897	0.103607	0.0812877	0.0820872																		twa1-1	12h	twa1-1	0h	0	0.05	1
WT	8h	5.1	0.054	0.22	0.149	0.285	0.166	0.095	0.231	0.91352	0.70207	0.705076	0.179122	0.137661	0.13825																		twa1-1	12h	twa1-1	4h	0.04228	0.05	1
WT	8h	4.9	0.039	0.164	0.11	0.215	0.125	0.071	0.176	0.6984	0.51039	0.548828	0.142531	0.104161	0.112006																		twa1-1	12h	twa1-1	8h	0.81481	0.05	0
WT	8h	7.1	0.037	0.197	0.128	0.257	0.16	0.091	0.22	0.8916	0.65739	0.676683	0.125577	0.0925901	0.0953075																		twa1-1	24h	WT	0h	0.000180753	0.05	1
TWA1oe1	8h	7.9	0.02	0.253	0.15	0.321	0.233	0.13	0.301	1.34776	0.87146	0.938166	0.170603	0.110311	0.118755	0.199305	0.0518187																twa1-1	24h	WT	4h	0.00406298	0.05	1
TWA1oe1	8h	8.4	0.038	0.239	0.151	0.302	0.201	0.113	0.264	1.14592	0.78089	0.815249	0.136419	0.0929631	0.0970534																		twa1-1	24h	WT	8h	0	0.05	1
TWA1oe1	8h	8.3	0.033	0.228	0.144	0.287	0.195	0.111	0.254	1.0848	0.80439	0.75929	0.130699	0.0969145	0.0914807																		twa1-1	24h	WT	12h	0	0.05	1
TWA1oe1	8h	5.4	0.018	0.213	0.127	0.277	0.195	0.109	0.259	1.124	0.73621	0.814006	0.208148	0.136335	0.150742																		twa1-1	24h	WT	24h	1	0.05	0
TWA1oe1	8h	8.2	0.101	0.445	0.293	0.557	0.344	0.192	0.456	1.98848	1.28896	1.43651	0.242498	0.15719	0.175185																		twa1-1	24h	TWA1oe1	0h	0	0.05	1
TWA1oe1	8h	8.3	0.066	0.338	0.218	0.42	0.272	0.152	0.354	1.56864	1.02552	1.10319	0.188993	0.123557	0.132914																		twa1-1	24h	TWA1oe1	4h	0	0.05	1
TWA1oe1	8h	7.2	0.103	0.348	0.24	0.435	0.245	0.137	0.332	1.4112	0.92673	1.05172	0.196	0.128713	0.146072																		twa1-1	24h	TWA1oe1	8h	0.00659656	0.05	1
TWA1oe1	8h	8.1	0.089	0.358	0.239	0.445	0.269	0.15	0.356	1.55768	1.00318	1.12293	0.192306	0.123849	0.138633																		twa1-1	24h	TWA1oe1	12h	2.26443e-05	0.05	1
TWA1oe1	8h	4.6	0.034	0.226	0.14	0.27	0.192	0.106	0.236	1.13264	0.67978	0.73667	0.246226	0.147778	0.160146																		twa1-1	24h	TWA1oe1	24h	0.000113909	0.05	1
TWA1oe1	8h	4	0.043	0.261	0.162	0.306	0.218	0.119	0.263	1.31256	0.72567	0.83572	0.32814	0.181418	0.20893																		twa1-1	24h	TWA1oe2	0h	8.34224e-05	0.05	1
TWA1oe1	8h	7.6	0.041	0.227	0.143	0.275	0.186	0.102	0.234	1.11072	0.6351	0.749002	0.146147	0.0835658	0.0985529																		twa1-1	24h	TWA1oe2	4h	0.0316022	0.05	1
TWA1oe1	8h	4.6	0.034	0.249	0.151	0.289	0.215	0.117	0.255	1.3016	0.70333	0.810212	0.282957	0.152898	0.176133																		twa1-1	24h	TWA1oe2	8h	0.0313496	0.05	1
TWA1oe1	8h	7.3	0.065	0.328	0.216	0.425	0.263	0.151	0.36	1.43776	1.12895	1.08218	0.196953	0.154651	0.148244																		twa1-1	24h	TWA1oe2	12h	4.00976e-05	0.05	1
TWA1oe1	8h	8.5	0.066	0.367	0.238	0.471	0.301	0.172	0.405	1.66152	1.2642	1.21992	0.195473	0.148729	0.143519																		twa1-1	24h	TWA1oe2	24h	0.00465139	0.05	1
TWA1oe1	8h	8.2	0.112	0.381	0.269	0.498	0.269	0.157	0.386	1.42048	1.24181	1.14635	0.173229	0.15144	0.139799																		twa1-1	24h	twa1-1	0h	0.00626235	0.05	1
TWA1oe1	8h	8.9	0.042	0.294	0.187	0.379	0.252	0.145	0.337	1.37144	1.09249	0.995913	0.154094	0.122752	0.1119																		twa1-1	24h	twa1-1	4h	0.33912	0.05	0
TWA1oe2	8h	6.5	0.047	0.261	0.166	0.333	0.214	0.119	0.286	1.24568	0.78679	0.911258	0.191643	0.121045	0.140194	0.190309	0.0324904																twa1-1	24h	twa1-1	8h	0.99813	0.05	0
TWA1oe2	8h	6.3	0.031	0.251	0.154	0.319	0.22	0.123	0.288	1.2676	0.83147	0.898926	0.201206	0.131979	0.142687																		twa1-1	24h	twa1-1	12h	1	0.05	0
TWA1oe2	8h	6.1	0.038	0.224	0.144	0.292	0.186	0.106	0.254	1.03232	0.77146	0.775316	0.169233	0.126469	0.127101																		twa1-2	0h	WT	0h	0.97355	0.05	0
TWA1oe2	8h	7.6	0.031	0.277	0.169	0.341	0.246	0.138	0.31	1.40832	0.94554	0.94326	0.185305	0.124413	0.124113																		twa1-2	0h	WT	4h	0.0741431	0.05	1
TWA1oe2	8h	7.5	0.073	0.339	0.22	0.418	0.266	0.147	0.345	1.56632	0.94675	1.09989	0.208843	0.126233	0.146652																		twa1-2	0h	WT	8h	0.000222695	0.05	1
TWA1oe2	8h	6	0.049	0.253	0.163	0.315	0.204	0.114	0.266	1.17648	0.76914	0.829653	0.19608	0.12819	0.138276																		twa1-2	0h	WT	12h	0.000835574	0.05	1
TWA1oe2	8h	7.1	0.075	0.236	0.166	0.298	0.161	0.091	0.223	0.90832	0.64211	0.697392	0.127932	0.090438	0.0982242																		twa1-2	0h	WT	24h	0	0.05	1
TWA1oe2	8h	6.6	0.046	0.274	0.173	0.353	0.228	0.127	0.307	1.32296	0.84559	0.977785	0.200448	0.12812	0.148149																		twa1-2	0h	TWA1oe1	0h	1	0.05	0
TWA1oe2	8h	6.4	0.029	0.175	0.111	0.222	0.146	0.082	0.193	0.83392	0.5645	0.599053	0.1303	0.0882031	0.0936021																		twa1-2	0h	TWA1oe1	4h	0.00378	0.05	1
TWA1oe2	8h	6	0.033	0.213	0.132	0.254	0.18	0.099	0.221	1.0692	0.62451	0.695514	0.1782	0.104085	0.115919																		twa1-2	0h	TWA1oe1	8h	83.6345	0.05	1
TWA1oe2	8h	5	0.063	0.249	0.166	0.293	0.186	0.103	0.23	1.09112	0.66919	0.714857	0.218224	0.133838	0.142971																		twa1-2	0h	TWA1oe1	12h	0.01705	0.05	1
TWA1oe2	8h	4.1	0.028	0.215	0.131	0.257	0.187	0.103	0.229	1.10784	0.65391	0.717465	0.270205	0.15949	0.174992																		twa1-2	0h	TWA1oe1	24h	0.24436	0.05	0
TWA1oe2	8h	6.8	0.097	0.345	0.239	0.43	0.248	0.142	0.333	1.36336	1.05134	0.997417	0.200494	0.154609	0.146679																		twa1-2	0h	TWA1oe2	0h	0.10503	0.05	0
TWA1oe2	8h	6.7	0.057	0.259	0.173	0.326	0.202	0.116	0.269	1.10384	0.86788	0.796869	0.164752	0.129534	0.118936																		twa1-2	0h	TWA1oe2	4h	4.39517	0.05	1
TWA1oe2	8h	6.3	0.07	0.302	0.202	0.379	0.232	0.132	0.309	1.29184	0.95492	0.93514	0.205054	0.151575	0.148435																		twa1-2	0h	TWA1oe2	8h	3.64432	0.05	1
TWA1oe2	8h	7.3	0.05	0.306	0.195	0.371	0.256	0.145	0.321	1.43832	1.03137	0.95205	0.19703	0.141284	0.130418																		twa1-2	0h	TWA1oe2	12h	0.02898	0.05	1
twa1-1	8h	2.9	0.032	0.046	0.041	0.057	0.014	0.009	0.025	0.05768	0.09289	0.0685803	0.0198897	0.032031	0.0236484	0.0393745	0.0102772																twa1-2	0h	TWA1oe2	24h	0.910302	0.05	1
twa1-1	8h	4.9	0.039	0.055	0.048	0.069	0.016	0.009	0.03	0.09112	0.06233	0.105472	0.0185959	0.0127204	0.0215249																		twa1-2	0h	twa1-1	0h	26.8104	0.05	1
twa1-1	8h	3.9	0.024	0.039	0.032	0.05	0.015	0.008	0.026	0.094	0.04352	0.0962847	0.0241026	0.011159	0.0246884																		twa1-2	0h	twa1-1	4h	0.000126826	0.05	1
twa1-1	8h	3.9	0.027	0.077	0.061	0.091	0.05	0.034	0.064	0.1696	0.39506	0.100715	0.0434872	0.101297	0.0258244																		twa1-2	0h	twa1-1	8h	0	0.05	1
twa1-1	8h	5.3	0.035	0.079	0.061	0.094	0.044	0.026	0.059	0.22608	0.21402	0.163656	0.0426566	0.0403811	0.0308785																		twa1-2	0h	twa1-1	12h	0	0.05	1
twa1-1	8h	4.1	0.019	0.052	0.037	0.061	0.033	0.018	0.042	0.19896	0.10938	0.13663	0.0485268	0.026678	0.0333243																		twa1-2	0h	twa1-1	24h	0	0.05	1
twa1-1	8h	4.4	0.079	0.126	0.107	0.152	0.047	0.028	0.073	0.23704	0.23636	0.216313	0.0538727	0.0537182	0.0491622																		twa1-2	4h	WT	0h	0.000120512	0.05	1
twa1-1	8h	4.6	0.067	0.112	0.095	0.137	0.045	0.028	0.07	0.2036	0.26692	0.188472	0.0442609	0.0580261	0.0409721																		twa1-2	4h	WT	4h	1	0.05	0
twa1-1	8h	5.3	0.092	0.142	0.123	0.175	0.05	0.031	0.083	0.2284	0.29279	0.234826	0.0430943	0.0552434	0.0443067																		twa1-2	4h	WT	8h	1	0.05	0
twa1-1	8h	4.5	0.064	0.111	0.093	0.134	0.047	0.029	0.07	0.21744	0.27045	0.186693	0.04832	0.0601	0.0414873																		twa1-2	4h	WT	12h	1	0.05	0
twa1-1	8h	4.5	0.074	0.127	0.109	0.159	0.053	0.035	0.085	0.20016	0.38331	0.201093	0.04448	0.08518	0.0446873																		twa1-2	4h	WT	24h	0	0.05	1
twa1-1	8h	4.8	0.068	0.118	0.102	0.149	0.05	0.034	0.081	0.1696	0.39506	0.177638	0.0353333	0.0823042	0.037008																		twa1-2	4h	TWA1oe1	0h	0.0199979	0.05	1
twa1-1	8h	5	0.044	0.096	0.077	0.113	0.052	0.033	0.069	0.22264	0.33041	0.153653	0.044528	0.066082	0.0307306																		twa1-2	4h	TWA1oe1	4h	1.47619	0.05	1
twa1-1	8h	4.9	0.099	0.157	0.137	0.191	0.058	0.038	0.092	0.22496	0.40918	0.220298	0.0459102	0.0835061	0.0449587																		twa1-2	4h	TWA1oe1	8h	8.77884	0.05	1
twa1-1	8h	4.5	0.03	0.079	0.062	0.098	0.049	0.032	0.068	0.19208	0.34216	0.143773	0.0426844	0.0760356	0.0319495																		twa1-2	4h	TWA1oe1	12h	0.018194	0.05	1
twa1-1	8h	3.7	0.041	0.077	0.066	0.098	0.036	0.025	0.057	0.11192	0.30217	0.113583	0.0302486	0.0816676	0.0306981																		twa1-2	4h	TWA1oe1	24h	0	0.05	1
twa1-2	8h	4.5	0.065	0.101	0.087	0.13	0.036	0.022	0.065	0.17072	0.1999	0.19792	0.0379378	0.0444222	0.0439821	0.110302	0.0680632																twa1-2	4h	TWA1oe2	0h	0.00578678	0.05	1
twa1-2	8h	3.6	0.017	0.094	0.06	0.117	0.077	0.043	0.1	0.44464	0.28931	0.311807	0.123511	0.0803639	0.0866129																		twa1-2	4h	TWA1oe2	4h	0.00154	0.05	1
twa1-2	8h	3.9	0.015	0.111	0.068	0.136	0.096	0.053	0.121	0.56632	0.33989	0.38191	0.14521	0.0871513	0.0979256																		twa1-2	4h	TWA1oe2	8h	0.00181	0.05	1
twa1-2	8h	4.3	0.038	0.067	0.055	0.088	0.029	0.017	0.05	0.15168	0.13641	0.16034	0.0352744	0.0317233	0.0372884																		twa1-2	4h	TWA1oe2	12h	0.0780767	0.05	1
twa1-2	8h	2.6	0.026	0.11	0.073	0.145	0.084	0.047	0.119	0.48328	0.31871	0.383531	0.185877	0.122581	0.147512																		twa1-2	4h	TWA1oe2	24h	0.00548	0.05	1
twa1-2	8h	3.4	0.036	0.128	0.088	0.164	0.092	0.052	0.128	0.51904	0.36692	0.401095	0.152659	0.107918	0.117969																		twa1-2	4h	twa1-1	0h	28.8965	0.05	1
twa1-2	8h	3.9	0.025	0.148	0.093	0.175	0.123	0.068	0.15	0.72376	0.43868	0.465052	0.185579	0.112482	0.119244																		twa1-2	4h	twa1-1	4h	26.5683	0.05	1
twa1-2	8h	3.6	0.033	0.2	0.125	0.24	0.167	0.092	0.207	0.98904	0.58452	0.65175	0.274733	0.162367	0.181042																		twa1-2	4h	twa1-1	8h	0.0123749	0.05	1
twa1-2	8h	4.3	0.05	0.118	0.088	0.145	0.068	0.038	0.095	0.39216	0.25638	0.305209	0.0912	0.0596233	0.0709788																		twa1-2	4h	twa1-1	12h	0.00427073	0.05	1
twa1-2	8h	3.3	0.067	0.121	0.099	0.149	0.054	0.032	0.082	0.27568	0.26576	0.242789	0.0835394	0.0805333	0.0735726																		twa1-2	4h	twa1-1	24h	1.2518e-05	0.05	1
twa1-2	8h	4.3	0.088	0.152	0.125	0.186	0.064	0.037	0.098	0.34488	0.28341	0.306295	0.0802047	0.0659093	0.0712313																		twa1-2	4h	twa1-2	0h	0.000222978	0.05	1
twa1-2	8h	5	0.141	0.209	0.183	0.256	0.068	0.042	0.115	0.31376	0.39274	0.331523	0.062752	0.078548	0.0663046																		twa1-2	8h	WT	0h	0.0761556	0.05	1
twa1-2	8h	5.4	0.03	0.052	0.042	0.068	0.022	0.012	0.038	0.13264	0.07292	0.136335	0.024563	0.0135037	0.0252473																		twa1-2	8h	WT	4h	0.9553	0.05	0
twa1-2	8h	4.1	0.054	0.079	0.071	0.105	0.025	0.017	0.051	0.0848	0.19753	0.13633	0.0206829	0.048178	0.0332513																		twa1-2	8h	WT	8h	0.99999	0.05	0
twa1-2	8h	3.6	0.01	0.102	0.06	0.124	0.092	0.05	0.114	0.55824	0.29874	0.369839	0.155067	0.0829833	0.102733																		twa1-2	8h	WT	12h	1	0.05	0
twa1-2	8h	4.4	0.033	0.116	0.08	0.144	0.083	0.047	0.111	0.46656	0.33399	0.340199	0.106036	0.0759068	0.0773179																		twa1-2	8h	WT	24h	0	0.05	1
WT	12h	4.2	0.042	0.132	0.093	0.156	0.09	0.051	0.114	0.5052	0.36339	0.339525	0.120286	0.0865214	0.0808394	0.118058	0.0326346																twa1-2	8h	TWA1oe1	0h	2.2355e-05	0.05	1
WT	12h	3.8	0.019	0.11	0.069	0.135	0.091	0.05	0.116	0.54152	0.31402	0.371755	0.142505	0.0826368	0.0978302																		twa1-2	8h	TWA1oe1	4h	0	0.05	1
WT	12h	3.1	0.018	0.118	0.073	0.144	0.1	0.055	0.126	0.594	0.34695	0.400977	0.191613	0.111919	0.129347																		twa1-2	8h	TWA1oe1	8h	0.00072957	0.05	1
WT	12h	4.9	0.045	0.166	0.113	0.206	0.121	0.068	0.161	0.69032	0.46924	0.500558	0.140882	0.0957633	0.102155																		twa1-2	8h	TWA1oe1	12h	0	0.05	1
WT	12h	3.1	0.053	0.095	0.08	0.129	0.042	0.027	0.076	0.17304	0.27867	0.210266	0.0558194	0.0898935	0.0678277																		twa1-2	8h	TWA1oe1	24h	0.000113603	0.05	1
WT	12h	2.7	0.06	0.128	0.099	0.167	0.068	0.039	0.107	0.37256	0.29047	0.343462	0.137985	0.107581	0.127208																		twa1-2	8h	TWA1oe2	0h	0	0.05	1
WT	12h	3.4	0.097	0.185	0.147	0.229	0.088	0.05	0.132	0.49136	0.35986	0.422752	0.144518	0.105841	0.124339																		twa1-2	8h	TWA1oe2	4h	0.325195	0.05	1
WT	12h	3.4	0.033	0.086	0.064	0.112	0.053	0.031	0.079	0.27856	0.24695	0.238127	0.0819294	0.0726324	0.0700374																		twa1-2	8h	TWA1oe2	8h	0.397948	0.05	1
WT	12h	5	0.031	0.109	0.075	0.133	0.078	0.044	0.102	0.44176	0.30812	0.311944	0.088352	0.061624	0.0623888																		twa1-2	8h	TWA1oe2	12h	0	0.05	1
WT	12h	3.5	0.03	0.109	0.074	0.133	0.079	0.044	0.103	0.45848	0.29284	0.323603	0.130994	0.0836686	0.0924579																		twa1-2	8h	TWA1oe2	24h	1.65001	0.05	1
WT	12h	4.7	0.03	0.103	0.072	0.127	0.073	0.042	0.097	0.39736	0.31634	0.285743	0.0845447	0.0673064	0.0607964																		twa1-2	8h	twa1-1	0h	0.0396177	0.05	1
WT	12h	4.1	0.03	0.1	0.07	0.125	0.07	0.04	0.095	0.3864	0.294	0.287384	0.0942439	0.0717073	0.0700937																		twa1-2	8h	twa1-1	4h	0.04256	0.05	1
WT	12h	3.6	0.01	0.091	0.055	0.117	0.081	0.045	0.107	0.47232	0.29637	0.339924	0.1312	0.082325	0.0944232																		twa1-2	8h	twa1-1	8h	12.0135	0.05	1
WT	12h	3.3	0.009	0.079	0.048	0.103	0.07	0.039	0.094	0.406	0.25991	0.298905	0.12303	0.0787606	0.0905774																		twa1-2	8h	twa1-1	12h	0	0.05	1
WT	12h	4.8	0.012	0.099	0.061	0.128	0.087	0.049	0.116	0.49424	0.34105	0.359266	0.102967	0.0710521	0.0748471																		twa1-2	8h	twa1-1	24h	0.000529908	0.05	1
TWA1oe1	12h	5	0.052	0.267	0.169	0.319	0.215	0.117	0.267	1.3016	0.70333	0.864511	0.26032	0.140666	0.172902	0.209459	0.0649452																twa1-2	8h	twa1-2	0h	0	0.05	1
TWA1oe1	12h	5.8	0.108	0.368	0.251	0.441	0.26	0.143	0.333	1.5444	0.90207	1.06697	0.266276	0.155529	0.183961																		twa1-2	8h	twa1-2	4h	0.99995	0.05	0
TWA1oe1	12h	4.1	0.063	0.307	0.197	0.361	0.244	0.134	0.298	1.45328	0.83974	0.938878	0.354459	0.204815	0.228995																		twa1-2	12h	WT	0h	8.8039e-06	0.05	1
TWA1oe1	12h	6.1	0.078	0.257	0.176	0.31	0.179	0.098	0.232	1.07208	0.6057	0.7542	0.175751	0.0992951	0.123639																		twa1-2	12h	WT	4h	0	0.05	1
TWA1oe1	12h	5.5	0.111	0.367	0.262	0.431	0.256	0.151	0.32	1.32072	1.23591	0.851249	0.240131	0.224711	0.154773																		twa1-2	12h	WT	8h	0.00609222	0.05	1
TWA1oe1	12h	7.8	0.086	0.313	0.219	0.374	0.227	0.133	0.288	1.18864	1.06541	0.788403	0.15239	0.136591	0.101077																		twa1-2	12h	WT	12h	0.197373	0.05	1
TWA1oe1	12h	5.5	0.158	0.418	0.313	0.51	0.26	0.155	0.352	1.3092	1.31115	0.960397	0.238036	0.238391	0.174618																		twa1-2	12h	WT	24h	0.99995	0.05	0
TWA1oe1	12h	8.6	0.165	0.362	0.289	0.433	0.197	0.124	0.268	0.86344	1.217	0.628309	0.1004	0.141512	0.0730592																		twa1-2	12h	TWA1oe1	0h	0.000176902	0.05	1
TWA1oe1	12h	8.2	0.213	0.462	0.361	0.561	0.249	0.148	0.348	1.26248	1.2406	0.976148	0.153961	0.151293	0.119042																		twa1-2	12h	TWA1oe1	4h	0.107238	0.05	1
TWA1oe1	12h	8	0.181	0.397	0.311	0.497	0.216	0.13	0.316	1.06352	1.13122	0.884767	0.13294	0.141402	0.110596																		twa1-2	12h	TWA1oe1	8h	0	0.05	1
TWA1oe1	12h	8	0.182	0.4	0.313	0.5	0.218	0.131	0.318	1.07736	1.13475	0.892039	0.13467	0.141844	0.111505																		twa1-2	12h	TWA1oe1	12h	0.00591739	0.05	1
TWA1oe1	12h	4.6	0.283	0.557	0.449	0.677	0.274	0.166	0.394	1.32768	1.47222	1.07381	0.288626	0.320048	0.233437																		twa1-2	12h	TWA1oe1	24h	0	0.05	1
TWA1oe1	12h	5.5	0.047	0.261	0.166	0.333	0.214	0.119	0.286	1.24568	0.78679	0.911258	0.226487	0.143053	0.165683																		twa1-2	12h	TWA1oe2	0h	0.00667946	0.05	1
TWA1oe1	12h	5.3	0.031	0.251	0.154	0.319	0.22	0.123	0.288	1.2676	0.83147	0.898926	0.23917	0.156881	0.169609																		twa1-2	12h	TWA1oe2	4h	0	0.05	1
TWA1oe1	12h	5.1	0.038	0.224	0.144	0.292	0.186	0.106	0.254	1.03232	0.77146	0.775316	0.202416	0.151267	0.152023																		twa1-2	12h	TWA1oe2	8h	0	0.05	1
TWA1oe1	12h	7.6	0.031	0.277	0.169	0.341	0.246	0.138	0.31	1.40832	0.94554	0.94326	0.185305	0.124413	0.124113																		twa1-2	12h	TWA1oe2	12h	0.00612826	0.05	1
TWA1oe2	12h	5	0.034	0.231	0.142	0.276	0.197	0.108	0.242	1.17704	0.67156	0.767396	0.235408	0.134312	0.153479	0.211512	0.039066																twa1-2	12h	TWA1oe2	24h	0	0.05	1
TWA1oe2	12h	4.4	0.026	0.215	0.129	0.262	0.189	0.103	0.236	1.14128	0.62335	0.763407	0.259382	0.14167	0.173502																		twa1-2	12h	twa1-1	0h	0	0.05	1
TWA1oe2	12h	4.7	0.028	0.188	0.116	0.232	0.16	0.088	0.204	0.9504	0.55512	0.652423	0.202213	0.118111	0.138813																		twa1-2	12h	twa1-1	4h	0.99107	0.05	0
TWA1oe2	12h	5.3	0.025	0.205	0.123	0.249	0.18	0.098	0.224	1.0888	0.59042	0.725135	0.205434	0.1114	0.136818																		twa1-2	12h	twa1-1	8h	1	0.05	0
TWA1oe2	12h	8.3	0.075	0.337	0.224	0.406	0.262	0.149	0.331	1.46024	1.07605	0.975917	0.175933	0.129645	0.11758																		twa1-2	12h	twa1-1	12h	0.95166	0.05	0
TWA1oe2	12h	8.5	0.103	0.369	0.254	0.447	0.266	0.151	0.344	1.48792	1.08311	1.03118	0.175049	0.127425	0.121316																		twa1-2	12h	twa1-1	24h	0.99996	0.05	0
TWA1oe2	12h	8	0.184	0.45	0.339	0.551	0.266	0.155	0.367	1.40952	1.21947	1.07107	0.17619	0.152434	0.133884																		twa1-2	12h	twa1-2	0h	0	0.05	1
TWA1oe2	12h	7	0.132	0.382	0.274	0.459	0.25	0.142	0.327	1.3968	1.02078	0.984535	0.199543	0.145826	0.140648																		twa1-2	12h	twa1-2	4h	0.000265903	0.05	1
TWA1oe2	12h	10.3	0.472	0.927	0.745	1.114	0.455	0.273	0.642	2.2568	2.35417	1.77026	0.219107	0.22856	0.17187																		twa1-2	12h	twa1-2	8h	2.39008	0.05	1
TWA1oe2	12h	10.4	0.364	0.744	0.59	0.856	0.38	0.226	0.492	1.924	1.89794	1.31066	0.185	0.182494	0.126025																		twa1-2	24h	WT	0h	0.000182803	0.05	1
TWA1oe2	12h	9.7	0.218	0.515	0.394	0.614	0.297	0.176	0.396	1.51624	1.46168	1.08647	0.156313	0.150689	0.112008																		twa1-2	24h	WT	4h	0.00411667	0.05	1
TWA1oe2	12h	10	0.215	0.544	0.41	0.641	0.329	0.195	0.426	1.67888	1.62043	1.14562	0.167888	0.162043	0.114562																		twa1-2	24h	WT	8h	0	0.05	1
TWA1oe2	12h	5.7	0.056	0.274	0.18	0.329	0.218	0.124	0.273	1.21456	0.89612	0.80074	0.213081	0.157214	0.140481																		twa1-2	24h	WT	12h	0	0.05	1
TWA1oe2	12h	7.9	0.264	0.637	0.479	0.765	0.373	0.215	0.501	2.02256	1.62991	1.47795	0.25602	0.206318	0.187083																		twa1-2	24h	WT	24h	1	0.05	0
TWA1oe2	12h	6.8	0.116	0.434	0.297	0.528	0.318	0.181	0.412	1.76936	1.31125	1.22845	0.2602	0.192831	0.180654																		twa1-2	24h	TWA1oe1	0h	0	0.05	1
TWA1oe2	12h	5.6	0.282	0.602	0.47	0.737	0.32	0.188	0.455	1.6656	1.51932	1.32496	0.297429	0.271307	0.236601																		twa1-2	24h	TWA1oe1	4h	0	0.05	1
twa1-1	12h	4.4	0.099	0.117	0.113	0.139	0.018	0.014	0.04	0.02656	0.20222	0.0847588	0.00603636	0.0459591	0.0192634	0.00736245	0.00531485																twa1-2	24h	TWA1oe1	8h	0.00664575	0.05	1
twa1-1	12h	4.9	0.147	0.164	0.16	0.194	0.017	0.013	0.047	0.02944	0.18341	0.125345	0.00600816	0.0374306	0.0255807																		twa1-2	24h	TWA1oe1	12h	2.70702e-05	0.05	1
twa1-1	12h	4.5	0.069	0.085	0.08	0.1	0.016	0.011	0.031	0.05192	0.13051	0.0779052	0.0115378	0.0290022	0.0173123																		twa1-2	24h	TWA1oe1	24h	0.000117137	0.05	1
twa1-1	12h	3.7	0.083	0.101	0.096	0.117	0.018	0.013	0.034	0.04616	0.16813	0.0736554	0.0124757	0.0454405	0.0199069																		twa1-2	24h	TWA1oe2	0h	8.70816e-05	0.05	1
twa1-1	12h	3.6	0.051	0.067	0.063	0.079	0.016	0.012	0.028	0.03232	0.1646	0.0482846	0.00897778	0.0457222	0.0134124																		twa1-2	24h	TWA1oe2	4h	0.0318551	0.05	1
twa1-1	12h	3.3	0.064	0.081	0.076	0.094	0.017	0.012	0.03	0.04904	0.14932	0.064468	0.0148606	0.0452485	0.0195358																		twa1-2	24h	TWA1oe2	8h	0.0316037	0.05	1
twa1-1	12h	4.2	0.081	0.105	0.098	0.124	0.024	0.017	0.043	0.06808	0.21281	0.0929977	0.0162095	0.050669	0.0221423																		twa1-2	24h	TWA1oe2	12h	4.43135e-05	0.05	1
twa1-1	12h	4.5	0.025	0.038	0.033	0.046	0.013	0.008	0.021	0.06056	0.07408	0.059393	0.0134578	0.0164622	0.0131984																		twa1-2	24h	TWA1oe2	24h	0.107166	0.05	1
twa1-1	12h	4.2	0.015	0.024	0.021	0.028	0.009	0.006	0.013	0.03288	0.06702	0.0267511	0.00782857	0.0159571	0.0063693																		twa1-2	24h	twa1-1	0h	0.00631341	0.05	1
twa1-1	12h	3.5	0.016	0.02	0.019	0.023	0.004	0.003	0.007	0.00808	0.04115	0.0120712	0.00230857	0.0117571	0.0034489																		twa1-2	24h	twa1-1	4h	0.31432	0.05	0
twa1-1	12h	2.6	0.03	0.034	0.034	0.04	0.004	0.004	0.01	-0.01152	0.07524	0.00959994	-0.00443077	0.0289385	0.00369229																		twa1-2	24h	twa1-1	8h	0.99736	0.05	0
twa1-1	12h	2.8	0.032	0.035	0.034	0.041	0.003	0.002	0.009	0.01096	0.02234	0.0300332	0.00391429	0.00797857	0.0107261																		twa1-2	24h	twa1-1	12h	1	0.05	0
twa1-1	12h	2.2	0.054	0.06	0.059	0.071	0.006	0.005	0.017	0.00232	0.07877	0.0394956	0.00105455	0.0358045	0.0179525																		twa1-2	24h	twa1-1	24h	1	0.05	0
twa1-1	12h	4.6	0.037	0.043	0.041	0.051	0.006	0.004	0.014	0.02192	0.04468	0.0419668	0.00476522	0.00971304	0.00912321																		twa1-2	24h	twa1-2	0h	0	0.05	1
twa1-1	12h	3.4	0.057	0.065	0.063	0.078	0.008	0.006	0.021	0.01616	0.0823	0.0558165	0.00475294	0.0242059	0.0164166																		twa1-2	24h	twa1-2	4h	0.000128203	0.05	1
twa1-1	12h	3.8	0.023	0.026	0.024	0.029	0.003	0.001	0.006	0.03056	-0.01175	0.0325044	0.00804211	-0.00309211	0.00855378																		twa1-2	24h	twa1-2	8h	3.6696e-06	0.05	1
twa1-2	12h	5.7	0.016	0.057	0.039	0.074	0.041	0.023	0.058	0.23472	0.15759	0.185868	0.0411789	0.0276474	0.0326084	0.0349468	0.0104381																twa1-2	24h	twa1-2	12h	0.99993	0.05	0
twa1-2	12h	4.6	0.028	0.065	0.05	0.082	0.037	0.022	0.054	0.18744	0.18462	0.155279	0.0407478	0.0401348	0.0337564
twa1-2	12h	5.1	0.019	0.062	0.044	0.079	0.043	0.025	0.06	0.22896	0.19521	0.177093	0.0448941	0.0382765	0.0347241
twa1-2	12h	3	0.021	0.045	0.035	0.057	0.024	0.014	0.036	0.12688	0.11054	0.109461	0.0422933	0.0368467	0.036487
twa1-2	12h	3.7	0.04	0.057	0.051	0.073	0.017	0.011	0.033	0.06864	0.11523	0.0940886	0.0185514	0.0311432	0.0254293
twa1-2	12h	4.8	0.054	0.074	0.067	0.098	0.02	0.013	0.044	0.0796	0.13757	0.133172	0.0165833	0.0286604	0.0277441
twa1-2	12h	3.7	0.037	0.067	0.054	0.087	0.03	0.017	0.05	0.1684	0.12113	0.167474	0.0455135	0.0327378	0.0452632
twa1-2	12h	3.3	0.038	0.067	0.055	0.089	0.029	0.017	0.051	0.15168	0.13641	0.164865	0.0459636	0.0413364	0.0499591
twa1-2	12h	2.5	0.067	0.095	0.086	0.117	0.028	0.019	0.05	0.09576	0.21987	0.121115	0.038304	0.087948	0.0484459
twa1-2	12h	2.1	0.1	0.126	0.118	0.163	0.026	0.018	0.063	0.08192	0.21634	0.181717	0.0390095	0.103019	0.0865318
twa1-2	12h	3.8	0.084	0.124	0.11	0.157	0.04	0.026	0.073	0.1592	0.27514	0.19847	0.0418947	0.0724053	0.0522289
twa1-2	12h	1.9	0.099	0.124	0.117	0.157	0.025	0.018	0.058	0.0652	0.23162	0.151959	0.0343158	0.121905	0.0799783
twa1-2	12h	3	0.088	0.117	0.107	0.143	0.029	0.019	0.055	0.11248	0.20459	0.150873	0.0374933	0.0681967	0.0502909
twa1-2	12h	5	0.087	0.115	0.107	0.153	0.028	0.02	0.066	0.07616	0.25396	0.177467	0.015232	0.050792	0.0354934
twa1-2	12h	3	0.103	0.133	0.123	0.166	0.03	0.02	0.063	0.1096	0.2234	0.17816	0.0365333	0.0744667	0.0593866
twa1-2	12h	4.5	0.109	0.138	0.129	0.174	0.029	0.02	0.065	0.09288	0.23868	0.180076	0.02064	0.05304	0.0400168
WT	24h	2.8	0.007	0.013	0.009	0.013	0.006	0.002	0.006	0.06112	-0.0235	0.0378594	0.0218286	-0.00839286	0.0135212	0.0175292	0.0087208
WT	24h	2.9	0.011	0.018	0.014	0.018	0.007	0.003	0.007	0.05824	-0.00469	0.0334721	0.0200828	-0.00161724	0.0115421
WT	24h	2.9	0.009	0.016	0.012	0.015	0.007	0.003	0.006	0.05824	-0.00469	0.0289472	0.0200828	-0.00161724	0.00998179
WT	24h	2.8	0.01	0.015	0.012	0.016	0.005	0.002	0.006	0.0444	-0.00822	0.0307258	0.0158571	-0.00293571	0.0109735
WT	24h	3.2	0.024	0.033	0.029	0.032	0.009	0.005	0.008	0.05248	0.03293	0.0201725	0.0164	0.0102906	0.00630391
WT	24h	3.5	0.02	0.027	0.023	0.029	0.007	0.003	0.009	0.05824	-0.00469	0.0425219	0.01664	-0.00134	0.0121491
WT	24h	2.9	0.023	0.029	0.026	0.033	0.006	0.003	0.01	0.04152	0.01059	0.0399131	0.0143172	0.00365172	0.0137631
WT	24h	5.9	0.073	0.104	0.093	0.123	0.031	0.02	0.05	0.12632	0.20812	0.12647	0.0214102	0.0352746	0.0214356
WT	24h	2	0.085	0.106	0.103	0.128	0.021	0.018	0.043	-0.00168	0.29274	0.0555509	-0.00084	0.14637	0.0277754
WT	24h	2.1	0.055	0.064	0.061	0.075	0.009	0.006	0.02	0.03288	0.06702	0.0584253	0.0156571	0.0319143	0.0278216
WT	24h	2	0.029	0.036	0.034	0.043	0.007	0.005	0.014	0.01904	0.06349	0.0330545	0.00952	0.031745	0.0165273
WT	24h	5.4	0.011	0.031	0.025	0.038	0.02	0.014	0.027	0.06	0.17166	0.0402026	0.0111111	0.0317889	0.00744492
WT	24h	5.7	0.159	0.229	0.208	0.274	0.07	0.049	0.115	0.21	0.60081	0.233469	0.0368421	0.105405	0.0409595
WT	24h	5.7	0.136	0.201	0.182	0.243	0.065	0.046	0.107	0.1852	0.57494	0.209739	0.0324912	0.100867	0.0367964
WT	24h	4.5	0.033	0.049	0.044	0.055	0.016	0.011	0.022	0.05192	0.13051	0.0371812	0.0115378	0.0290022	0.00826248
TWA1oe1	24h	7.9	0.042	0.294	0.187	0.379	0.252	0.145	0.337	1.37144	1.09249	0.995913	0.1736	0.13829	0.126065	0.221602	0.0375068
TWA1oe1	24h	7.5	0.269	0.534	0.421	0.632	0.265	0.152	0.363	1.4516	1.13248	1.09398	0.193547	0.150997	0.145864
TWA1oe1	24h	6.1	0.029	0.238	0.144	0.281	0.209	0.115	0.252	1.24048	0.72683	0.785927	0.203357	0.119152	0.128841
TWA1oe1	24h	5.5	0.022	0.237	0.141	0.284	0.215	0.119	0.262	1.2624	0.77151	0.809795	0.229527	0.140275	0.147235
TWA1oe1	24h	5.7	0.034	0.232	0.142	0.279	0.198	0.108	0.245	1.19376	0.65628	0.788104	0.209432	0.115137	0.138264
TWA1oe1	24h	2.5	0.022	0.116	0.074	0.138	0.094	0.052	0.116	0.55248	0.33636	0.361064	0.220992	0.134544	0.144426
TWA1oe1	24h	4.7	0.031	0.147	0.095	0.174	0.116	0.064	0.143	0.68512	0.40928	0.447625	0.14577	0.0870809	0.0952395
TWA1oe1	24h	4.4	0.038	0.193	0.125	0.228	0.155	0.087	0.19	0.8864	0.59743	0.569452	0.201455	0.13578	0.129421
TWA1oe1	24h	3.2	0.028	0.194	0.12	0.225	0.166	0.092	0.197	0.97232	0.5998	0.599367	0.30385	0.187438	0.187302
TWA1oe1	24h	4.1	0.058	0.207	0.143	0.249	0.149	0.085	0.191	0.82528	0.62093	0.563267	0.201288	0.151446	0.137382
TWA1oe1	24h	7.6	0.042	0.32	0.197	0.365	0.278	0.155	0.323	1.61016	1.03611	0.957581	0.211863	0.13633	0.125997
TWA1oe1	24h	7.4	0.033	0.316	0.187	0.36	0.283	0.154	0.327	1.71336	0.92562	1.02739	0.231535	0.125084	0.138837
TWA1oe1	24h	7.5	0.03	0.341	0.198	0.39	0.311	0.168	0.36	1.90712	0.97504	1.15182	0.254283	0.130005	0.153575
TWA1oe1	24h	4.7	0.045	0.247	0.157	0.283	0.202	0.112	0.238	1.18224	0.73152	0.720781	0.25154	0.155643	0.153358
TWA1oe1	24h	8.2	0.054	0.377	0.231	0.432	0.323	0.177	0.378	1.93136	1.09849	1.17445	0.235532	0.133962	0.143226
TWA1oe1	24h	6.5	0.026	0.324	0.188	0.36	0.298	0.162	0.334	1.80736	0.96914	1.03771	0.278055	0.149098	0.159647
TWA1oe2	24h	7.9	0.03	0.334	0.196	0.385	0.304	0.166	0.355	1.82928	1.01382	1.11135	0.231554	0.128332	0.140677	0.186639	0.0494983
TWA1oe2	24h	7.9	0.043	0.335	0.204	0.386	0.292	0.161	0.343	1.72664	1.02673	1.05167	0.218562	0.129966	0.133123
TWA1oe2	24h	4.9	0.042	0.2	0.131	0.242	0.158	0.089	0.2	0.89736	0.61977	0.60401	0.183135	0.126484	0.123267
TWA1oe2	24h	4.4	0.04	0.193	0.126	0.233	0.153	0.086	0.193	0.87256	0.5939	0.584805	0.198309	0.134977	0.13291
TWA1oe2	24h	3.8	0.037	0.18	0.117	0.217	0.143	0.08	0.18	0.82296	0.54216	0.550921	0.216568	0.142674	0.144979
TWA1oe2	24h	5.1	0.069	0.202	0.143	0.244	0.133	0.074	0.175	0.77336	0.49042	0.553235	0.151639	0.0961608	0.108477
TWA1oe2	24h	6.7	0.048	0.166	0.114	0.197	0.118	0.066	0.149	0.67936	0.4469	0.45695	0.101397	0.0667015	0.0682015
TWA1oe2	24h	8.2	0.152	0.645	0.437	0.769	0.493	0.285	0.617	2.65696	2.18261	1.73567	0.32402	0.266172	0.211667
TWA1oe2	24h	7.7	0.108	0.399	0.276	0.481	0.291	0.168	0.373	1.57272	1.28064	1.06797	0.204249	0.166317	0.138697
TWA1oe2	24h	8.1	0.187	0.499	0.371	0.613	0.312	0.184	0.426	1.61024	1.5052	1.20086	0.198795	0.185827	0.148254
TWA1oe2	24h	4	0.103	0.232	0.176	0.283	0.129	0.073	0.18	0.72608	0.51745	0.563371	0.18152	0.129363	0.140843
TWA1oe2	24h	4.5	0.083	0.233	0.171	0.294	0.15	0.088	0.211	0.7832	0.70792	0.612761	0.174044	0.157316	0.136169
TWA1oe2	24h	4.3	0.083	0.201	0.151	0.258	0.118	0.068	0.175	0.64016	0.51508	0.542506	0.148874	0.119786	0.126164
TWA1oe2	24h	5	0.121	0.259	0.201	0.324	0.138	0.08	0.203	0.73936	0.61856	0.619325	0.147872	0.123712	0.123865
TWA1oe2	24h	5.7	0.082	0.208	0.154	0.258	0.126	0.072	0.176	0.69552	0.5292	0.539916	0.122021	0.0928421	0.0947221
TWA1oe2	24h	4.6	0.078	0.227	0.162	0.282	0.149	0.084	0.204	0.84488	0.58684	0.638136	0.18367	0.127574	0.138725
twa1-1	24h	7.6	0.242	0.259	0.254	0.285	0.017	0.012	0.043	0.04904	0.14932	0.123292	0.00645263	0.0196474	0.0162226	0.0180106	0.0114678
twa1-1	24h	4.9	0.145	0.157	0.154	0.175	0.012	0.009	0.03	0.02424	0.12345	0.0769375	0.00494694	0.0251939	0.0157015
twa1-1	24h	5.4	0.08	0.089	0.086	0.102	0.009	0.006	0.022	0.03288	0.06702	0.0674751	0.00608889	0.0124111	0.0124954
twa1-1	24h	4.1	0.115	0.124	0.122	0.142	0.009	0.007	0.027	0.01328	0.10111	0.0740536	0.00323902	0.024661	0.0180619
twa1-1	24h	3.1	0.167	0.185	0.179	0.203	0.018	0.012	0.036	0.06576	0.13404	0.098751	0.0212129	0.0432387	0.0318552
twa1-1	24h	3.9	0.037	0.053	0.049	0.07	0.016	0.012	0.033	0.03232	0.1646	0.0709091	0.00828718	0.0422051	0.0181818
twa1-1	24h	4.5	0.044	0.069	0.061	0.09	0.025	0.017	0.046	0.0848	0.19753	0.113706	0.0188444	0.0438956	0.025268
twa1-1	24h	3.4	0.036	0.058	0.051	0.076	0.022	0.015	0.04	0.07384	0.17519	0.0972475	0.0217176	0.0515265	0.0286022
twa1-1	24h	3.5	0.056	0.091	0.079	0.116	0.035	0.023	0.06	0.1344	0.24927	0.152116	0.0384	0.07122	0.0434616
twa1-1	24h	3.6	0.036	0.065	0.055	0.086	0.029	0.019	0.05	0.11248	0.20459	0.128248	0.0312444	0.0568306	0.0356245
twa1-1	24h	2.7	0.028	0.048	0.042	0.056	0.02	0.014	0.028	0.06	0.17166	0.0447274	0.0222222	0.0635778	0.0165657
twa1-1	24h	2.4	0.023	0.049	0.04	0.067	0.026	0.017	0.044	0.10152	0.18225	0.11179	0.0423	0.0759375	0.0465791
twa1-1	24h	4.2	0.016	0.023	0.02	0.024	0.007	0.004	0.008	0.03864	0.0294	0.0219511	0.0092	0.007	0.00522645
twa1-1	24h	3.2	0.024	0.033	0.029	0.032	0.009	0.005	0.008	0.05248	0.03293	0.0201725	0.0164	0.0102906	0.00630391
twa1-1	24h	2.5	0.02	0.027	0.023	0.029	0.007	0.003	0.009	0.05824	-0.00469	0.0425219	0.023296	-0.001876	0.0170087
twa1-1	24h	2.9	0.023	0.029	0.026	0.033	0.006	0.003	0.01	0.04152	0.01059	0.0399131	0.0143172	0.00365172	0.0137631
twa1-2	24h	4.2	0.016	0.023	0.02	0.024	0.007	0.004	0.008	0.03864	0.0294	0.0219511	0.0092	0.007	0.00522645	0.0174992	0.0100433
twa1-2	24h	5.2	0.024	0.033	0.029	0.032	0.009	0.005	0.008	0.05248	0.03293	0.0201725	0.0100923	0.00633269	0.00387933
twa1-2	24h	4.5	0.02	0.027	0.023	0.029	0.007	0.003	0.009	0.05824	-0.00469	0.0425219	0.0129422	-0.00104222	0.0094493
twa1-2	24h	4.9	0.023	0.029	0.026	0.033	0.006	0.003	0.01	0.04152	0.01059	0.0399131	0.00847347	0.00216122	0.00814553
twa1-2	24h	6.3	0.009	0.021	0.016	0.022	0.012	0.007	0.013	0.06344	0.05527	0.0321061	0.0100698	0.00877302	0.00509621
twa1-2	24h	7.6	0.01	0.019	0.015	0.023	0.009	0.005	0.013	0.05248	0.03293	0.0427969	0.00690526	0.00433289	0.00563118
twa1-2	24h	7.3	0.006	0.015	0.01	0.014	0.009	0.004	0.008	0.07208	-0.00116	0.0362184	0.00987397	-0.000158904	0.00496142
twa1-2	24h	4.3	0.016	0.051	0.037	0.064	0.035	0.021	0.048	0.1736	0.18109	0.129909	0.0403721	0.042114	0.0302113
twa1-2	24h	3.3	0.009	0.021	0.016	0.022	0.012	0.007	0.013	0.06344	0.05527	0.0321061	0.0192242	0.0167485	0.00972913
twa1-2	24h	2.6	0.01	0.019	0.015	0.023	0.009	0.005	0.013	0.05248	0.03293	0.0427969	0.0201846	0.0126654	0.0164604
twa1-2	24h	2.3	0.006	0.015	0.01	0.014	0.009	0.004	0.008	0.07208	-0.00116	0.0362184	0.0313391	-0.000504348	0.0157471
twa1-2	24h	2.8	0.003	0.015	0.01	0.015	0.012	0.007	0.012	0.06344	0.05527	0.0275812	0.0226571	0.0197393	0.00985044
twa1-2	24h	4.7	0.015	0.042	0.033	0.058	0.027	0.018	0.043	0.09864	0.20106	0.0983528	0.0209872	0.0427787	0.0209261
twa1-2	24h	3.1	0.038	0.048	0.045	0.053	0.01	0.007	0.015	0.03	0.08583	0.0268886	0.00967742	0.0276871	0.00867375
twa1-2	24h	7.2	0.021	0.069	0.049	0.089	0.048	0.028	0.068	0.25376	0.22108	0.200823	0.0352444	0.0307056	0.027892
twa1-2	24h	4.3	0.015	0.03	0.025	0.033	0.015	0.01	0.018	0.0548	0.1117	0.0279939	0.0127442	0.0259767	0.0065102

## Sheet: Extended_Data Figure 9d+e
Comparison of leaf area, leaf temperature, and net photosynthesis of plants grown for 38 days at shortday conditions with 22 °C daytime temperature and 150 mmol m-2 s-1 photosynthetic active radiation
Extended Figure 9d)
Leaf area	WT	TWA1oe1	TWA1oe2		Leaf temperature	WT	TWA1oe1	TWA1oe2
	24.9	30.1	27.1			21.6	21.4	21.7
	32.1	32	34.8			21.4	21.8	21.6
	34.2	31.8	33			21.5	21.7	21.4
	40.3	22.5	25			21.7	21.5	21.5
p value		0.58	0.72		p value		0.93	0.96
AN	WT	TWA1oe1	TWA1oe2		E	WT	TWA1oe1	TWA1oe2		gs	WT	TWA1oe1	TWA1oe2
	7.5	8.7	9.3			2.6	2.5	3.1			188.634	177.895	241.236
	8	8.3	9.7			2.5	2.3	2.7			174.849	169.943	197.775
	8.8	9.3	8.4			2.5	2.6	2.4			177.78	198.715	172.463
	7	7.7	8.4			2.5	2.5	2.8			201.728	193.629	204.026
	7	8.3	8			2.3	2.2	2.9			198.194	170.408	249.098
	8.4	6.8	7.4			2.4	2.4	2.5			177.738	201.105	205.742
	7.1	6.8	6.4			2.5	2.2	2			208.367	170.573	161.231
One-way ANOVA					One-way ANOVA					One-way ANOVA
p value		0.86	0.51		p value		0.78	0.44		p value		0.85	0.45
Comparison of ΦPSIImax, ΦPSII, and NPQ of plants grown for 20 days at shortday conditions with 22 °C daytime temperature and 150 mmol m-2 s-1 photosynthetic active radiation
Extended Figure 9e)
ΦPSIImax	WT	TWA1oe1	TWA1oe2		ΦPSII	WT	TWA1oe1	TWA1oe2		NPQ/4	WT	TWA1oe1	TWA1oe2
	0.85	0.865	0.849			0.715	0.697	0.69			0.192	0.212	0.239
	0.877	0.858	0.859			0.708	0.693	0.696			0.212	0.235	0.227
	0.858	0.848	0.856			0.698	0.689	0.695			0.224	0.224	0.227
	0.863	0.852	0.85			0.714	0.707	0.696			0.196	0.2	0.224
	0.783	0.853	0.852			0.701	0.706	0.699			0.231	0.235	0.231
	0.88	0.863	0.849			0.691	0.714	0.697			0.212	0.212	0.22
	0.848	0.861	0.853			0.708	0.707	0.707			0.212	0.235	0.227
	0.843	0.849	0.857			0.702	0.709	0.705			0.208	0.235	0.212
	0.887	0.853	0.853			0.691	0.7	0.71			0.227	0.23	0.224
One-way ANOVA					One-way ANOVA					One-way ANOVA
p value		1	1		p value		1	0.85		p value		0.25	0.1
