# Supplementary material for: The temperature sensor TWA1 is required for thermotolerance in Arabidopsis
Source: Nature. 2024 May 15;629(8014):1126–32. doi: 10.1038/s41586-024-07424-x (PMC11136664; doi:10.1038/s41586-024-07424-x)
Supplement: Supplementary file 14 — Source Data Extended Data Fig. 10 [file 41586_2024_7424_MOESM14_ESM.xlsx]

## Sheet: Extended_Data_10a
realtime PCR
Transcript abundance for hsps and rd29B in wild type/ 37°C and 4h recovery at 22°C
10 a)
Linien	Treatment	Primer	CT-value			CT-mean	GEOMittel									mean (x-fold)	SD
WT	untreated	HSP17.6	33.09	31.82	31.13	32.0133		7.79166e-18	1.87905e-17	3.03144e-17		0.410833	0.990772	1.5984		1	0.484864
WT	untreated	HSP18.2	32.98	32.2	32.27	32.4833		8.40898e-18	1.44393e-17	1.37554e-17		0.68919	1.18343	1.12738		1	0.220964
WT	untreated	HSP21	37	37.22	36.676	36.9653		5.18326e-19	4.45017e-19	6.48838e-19		0.964518	0.828102	1.20738		1	0.156859
WT	untreated	HSP 26.5	31.56	31.4	31.55	31.5033		2.25012e-17	2.51403e-17	2.26577e-17		0.960233	1.07286	0.966912		1	0.0515888
WT	untreated	HSP70	26.75	26.9	26.5	26.7167		6.3119e-16	5.6886e-16	7.50616e-16		0.97073	0.874871	1.1544		1	0.115979
WT	untreated	RD29B	30.67	32.04	30.76	31.1567		4.16987e-17	1.61329e-17	3.91769e-17		1.28954	0.498911	1.21155		1	0.355751
WT	untreated	UBI10	21.2	21.25	21.03	21.16	23.7428
WT	untreated	UBC9	23.54	23.62	23.61	23.59
WT	untreated	TIP4.1	26.91	26.64	26.89	26.8133
WT	1h	HSP17.6	18.28	18.23	18.27	18.26		3.10479e-13	3.21428e-13	3.12639e-13		16370.7	16948	16484.6		16601.1	249.675
WT	1h	HSP18.2	19.85	19.81	19.77	19.81		1.04572e-13	1.07512e-13	1.10535e-13		8570.6	8811.55	9059.28		8813.81	199.509
WT	1h	HSP21	21.78	21.74	21.79	21.77		2.74427e-14	2.82143e-14	2.72532e-14		51066.4	52502.1	50713.6		51427.4	773.448
WT	1h	HSP 26.5	28.22	28.2	28.34	28.2533		3.16078e-16	3.2049e-16	2.90851e-16		13.4885	13.6768	12.412		13.1925	0.557201
WT	1h	HSP70	20.93	21	21.29	21.0733		4.94656e-14	4.71228e-14	3.85418e-14		76.0749	72.4718	59.2749		69.2739	7.22175
WT	1h	RD29B	29.97	29.97	29.96	29.9667		9.39706e-17	9.39706e-17	9.46242e-17		2.90605	2.90605	2.92627		2.91279	0.00952859
WT	1h	UBI10	20.92	20.87	20.92	20.9033	23.2706
WT	1h	UBC9	23.04	23.07	23.05	23.0533
WT	1h	TIP4.1	26.06	26.27	26.12	26.15
WT	2h	HSP17.6	18.46	18.45	18.54	18.4833		5.04239e-13	5.07746e-13	4.77039e-13		26587.1	26772.1	25153		26170.7	723.612
WT	2h	HSP18.2	19.95	19.95	19.85	19.9167		1.79515e-13	1.79515e-13	1.924e-13		14712.9	14712.9	15768.9		15064.9	497.8
WT	2h	HSP21	21.66	21.57	21.46	21.5633		5.48707e-14	5.84027e-14	6.30298e-14		102105	108678	117288		109357	6216.96
WT	2h	HSP 26.5	27.71	27.77	27.72	27.7333		8.28149e-16	7.94414e-16	8.22429e-16		35.341	33.9014	35.0969		34.7798	0.629062
WT	2h	HSP70	21.66	21.63	21.58	21.6233		5.48707e-14	5.60236e-14	5.79993e-14		84.3875	86.1607	89.1991		86.5825	1.98684
WT	2h	RD29B	29.75	29.78	29.79	29.7733		2.01376e-16	1.97232e-16	1.95869e-16		6.22758	6.09941	6.05728		6.12809	0.0724188
WT	2h	UBI10	19.35	19.24	19.26	19.2833	22.391
WT	2h	UBC9	23.07	23.06	23	23.0433
WT	2h	TIP4.1	25.4	25.37	25.02	25.2633
WT	4h	HSP17.6	17.74	17.06	17.24	17.3467		4.15977e-13	6.66453e-13	5.8828e-13		21933.3	35140.3	31018.4		29364	5517.16
WT	4h	HSP18.2	19.31	19.48	19.51	19.4333		2.13076e-13	1.89391e-13	1.85493e-13		17463.4	15522.3	15202.8		16062.8	998.929
WT	4h	HSP21	20.63	20.63	20.75	20.67		8.53443e-14	8.53443e-14	7.85328e-14		158812	158812	146136		154587	5975.11
WT	4h	HSP 26.5	25.3	25.28	25.27	25.2833		3.35247e-15	3.39927e-15	3.42291e-15		143.066	145.063	146.072		144.733	1.24914
WT	4h	HSP70	20.93	21	21.29	21.0733		6.93211e-14	6.6038e-14	5.40126e-14		106.611	101.562	83.0679		97.0805	10.1206
WT	4h	RD29B	28.04	28.1	28.02	28.0533		5.01814e-16	4.81372e-16	5.08819e-16		15.5187	14.8865	15.7353		15.3801	0.360096
WT	4h	UBI10	19.36	19.36	19.36	19.36	22.7837
WT	4h	UBC9	23.7	23.83	23.67	23.7333
WT	4h	TIP4.1	25.83	25.75	25.64	25.74
WT	6h	HSP17.6	17.25	17.1	17.37	17.24		8.88497e-13	9.8585e-13	8.17584e-13		46848	51981.2	43109		47312.7	3636.92
WT	6h	HSP18.2	18.73	18.79	18.74	18.7533		2.09435e-13	2.00904e-13	2.07988e-13		17165.1	16465.8	17046.5		16892.5	305.534
WT	6h	HSP21	19.44	19.4	19.57	19.47		1.28032e-13	1.31631e-13	1.17e-13		238246	244944	217717		233636	11583.7
WT	6h	HSP 26.5	24.06	24.27	24	24.11		5.20667e-15	4.50136e-15	5.42777e-15		222.193	192.094	231.629		215.305	16.8587
WT	6h	HSP70	20.36	20.33	20.28	20.3233		6.7666e-14	6.90878e-14	7.15242e-14		104.066	106.253	110		106.773	2.45016
WT	6h	RD29B	28.25	28.23	28.18	28.22		2.85262e-16	2.89244e-16	2.99444e-16		15.0411	15.2511	15.7889		15.3603	0.314914
WT	6h	UBI10	20.22	20.88	20.35	20.4833	23.3886
WT	6h	UBC9	23.43	23.37	23.46	23.42
WT	6h	TIP4.1	26.86	26.97	26.18	26.67

## Sheet: Extended_Data_10_b+c
qPCR HSPs 4h heat treatment, 4h Recoverytime
10 b)
Linien	Treatment	Primer	CT-value			CT-mean	GEOMittel									mean (x-fold)	SD
WT	untreated	TIP4.1	26.91	26.64	26.89	26.8133	23.7428
twa1-1	untreated	TIP4.1	26.64	26.51	26.64	26.5967	23.387
twa1-2	untreated	TIP4.1	26.57	26.41	26.66	26.5467	23.3829
TWA1oe1	untreated	TIP4.1	26.36	26.56	26.72	26.5467	23.5231
TWA1oe2	untreated	TIP4.1	26.62	26.63	26.84	26.6967	23.5594
WT	4h	TIP4.1	25.83	25.75	25.64	25.74	22.7837
twa1-1	4h	TIP4.1	25.68	25.66	25.51	25.6167	22.7576
twa1-2	4h	TIP4.1	25.93	25.74	26.58	26.0833	22.6621
TWA1oe1	4h	TIP4.1	24.85	24.87	24.97	24.8967	21.8569
TWA1oe2	4h	TIP4.1	25.95	25.83	25.33	25.7033	22.4748
WT	untreated	UBC9	23.54	23.62	23.61	23.59
twa1-1	untreated	UBC9	23.18	23.18	23.13	23.1633
twa1-2	untreated	UBC9	23.25	23.51	23.33	23.3633
TWA1oe1	untreated	UBC9	23.27	23.57	23.54	23.46
TWA1oe2	untreated	UBC9	23.36	23.4	23.27	23.3433
WT	4h	UBC9	23.7	23.83	23.67	23.7333
twa1-1	4h	UBC9	23.93	23.59	23.63	23.7167
twa1-2	4h	UBC9	23.61	23.13	23.64	23.46
TWA1oe1	4h	UBC9	22.63	22.53	22.63	22.5967
TWA1oe2	4h	UBC9	23.52	23.44	23.37	23.4433
WT	untreated	UBI10	21.2	21.25	21.03	21.16
twa1-1	untreated	UBI10	20.87	20.84	20.58	20.7633
twa1-2	untreated	UBI10	20.61	20.68	20.55	20.6133
TWA1oe1	untreated	UBI10	20.81	21.01	20.88	20.9
TWA1oe2	untreated	UBI10	20.98	21.04	20.93	20.9833
WT	4h	UBI10	19.36	19.36	19.36	19.36
twa1-1	4h	UBI10	19.4	19.4	19.4	19.4
twa1-2	4h	UBI10	19.02	19.02	19.02	19.02
TWA1oe1	4h	UBI10	18.56	18.56	18.56	18.56
TWA1oe2	4h	UBI10	18.84	18.84	18.84	18.84
WT	untreated	HSP21	37	37.22	36.676	36.9653		5.18326e-19	4.45017e-19	6.48838e-19		0.964518	0.828102	1.20738		1	0.156859
twa1-1	untreated	HSP21	37.56	37.92	37.49	37.6567		4.49899e-19	3.50545e-19	4.72267e-19		0.837187	0.652307	0.87881		0.789435	0.0984416
twa1-2	untreated	HSP21	37.69	37.69	37.69	37.69		4.12322e-19	4.12322e-19	4.12322e-19		0.767263	0.767263	0.767263		0.767263	0
TWA1oe1	untreated	HSP21	36	36.08	35.5	35.86		1.20714e-18	1.14203e-18	1.70716e-18		2.24629	2.12512	3.17673		2.51605	0.469787
TWA1oe2	untreated	HSP21	35.8	35.93	35.58	35.77		1.35217e-18	1.23565e-18	1.57492e-18		2.51616	2.29935	2.93066		2.58205	0.261909
WT	4h	HSP21	20.63	20.63	20.75	20.67		8.53443e-14	8.53443e-14	7.85328e-14		1.02733	1.02733	0.945338		1	0.0386522
twa1-1	4h	HSP21	21.1	21.34	21.24	21.2267		6.27414e-14	5.3126e-14	5.6939e-14		0.755249	0.639503	0.685403		0.693385	0.0475888
twa1-2	4h	HSP21	21.3	21.32	21.29	21.3033		5.83557e-14	5.75523e-14	5.87616e-14		0.702456	0.692785	0.707342		0.700861	0.00604889
TWA1oe1	4h	HSP21	19.28	19.25	19.37	19.3		4.1359e-13	4.2228e-13	3.88577e-13		4.97858	5.08319	4.67749		4.91309	0.17198
TWA1oe2	4h	HSP21	18.76	18.7	18.78	18.7467		3.86435e-13	4.02846e-13	3.81115e-13		4.65171	4.84925	4.58767		4.69621	0.111329
WT	untreated	HSP70	26.75	26.9	26.5	26.7167		6.3119e-16	5.6886e-16	7.50616e-16		0.97073	0.874871	1.1544		1	0.115979
twa1-1	untreated	HSP70	26.59	27.64	27.22	27.15		9.05043e-16	4.37107e-16	5.84818e-16		1.3919	0.672243	0.899412		0.987851	0.30038
twa1-2	untreated	HSP70	27.56	27.52	26.2	27.0933		4.60697e-16	4.73649e-16	1.18254e-15		0.708522	0.728441	1.81867		1.08521	0.518698
TWA1oe1	untreated	HSP70	26.89	26.83	26.08	26.6		6.67024e-16	6.95349e-16	1.16943e-15		1.02584	1.0694	1.79851		1.29792	0.354421
TWA1oe2	untreated	HSP70	27.07	26.41	26.52	26.6667		5.74146e-16	9.07199e-16	8.40599e-16		0.883	1.39521	1.29279		1.19033	0.221304
WT	4h	HSP70	20.93	21	21.29	21.0733		6.93211e-14	6.6038e-14	5.40126e-14		1.09818	1.04616	0.85566		1	0.104249
twa1-1	4h	HSP70	21.81	21.43	21.53	21.59		3.83551e-14	4.99131e-14	4.65705e-14		0.607616	0.790716	0.737764		0.712032	0.0769329
twa1-2	4h	HSP70	21.81	21.8	21.91	21.84		4.09787e-14	4.12637e-14	3.82345e-14		0.649178	0.653694	0.605705		0.636192	0.0216366
TWA1oe1	4h	HSP70	20.85	20.74	20.89	20.8267		1.39301e-13	1.50337e-13	1.35491e-13		2.20678	2.38162	2.14644		2.24495	0.0997339
TWA1oe2	4h	HSP70	20.37	20	20.39	20.2533		1.26596e-13	1.63606e-13	1.24853e-13		2.00551	2.59183	1.9779		2.19175	0.283125
WT	untreated	HSP18.2	32.98	32.2	32.27	32.4833		8.40898e-18	1.44393e-17	1.37554e-17		0.68919	1.18343	1.12738		1	0.220964
twa1-1	untreated	HSP18.2	33.54	33.16	32.18	32.96		7.29887e-18	9.49833e-18	1.87351e-17		0.598207	0.778472	1.53551		0.970729	0.406083
twa1-2	untreated	HSP18.2	32.54	33.09	33.03	32.8867		1.464e-17	9.99941e-18	1.0424e-17		1.19988	0.81954	0.854342		0.95792	0.171678
TWA1oe1	untreated	HSP18.2	31.69	31.51	31.04	31.4133		2.3944e-17	2.71258e-17	3.75722e-17		1.96242	2.2232	3.07937		2.42167	0.4771
TWA1oe2	untreated	HSP18.2	31.53	30.96	31.49	31.3267		2.60873e-17	3.87272e-17	2.68207e-17		2.13808	3.17403	2.19819		2.50344	0.474819
WT	4h	HSP18.2	19.31	19.48	19.51	19.4333		2.13076e-13	1.89391e-13	1.85493e-13		1.0872	0.966346	0.946459		1	0.0621888
twa1-1	4h	HSP18.2	20.02	20	20.19	20.07		1.32638e-13	1.34489e-13	1.17894e-13		0.676768	0.686215	0.60154		0.654841	0.0378863
twa1-2	4h	HSP18.2	20.31	20.4	20.14	20.2833		1.15905e-13	1.08896e-13	1.304e-13		0.591393	0.555627	0.665352		0.604124	0.0456905
TWA1oe1	4h	HSP18.2	17.29	17.47	17.39	17.3833		1.64293e-12	1.45022e-12	1.53291e-12		8.38288	7.39959	7.8215		7.86799	0.402769
TWA1oe2	4h	HSP18.2	16.9	17.09	17.01	17		1.40279e-12	1.22969e-12	1.29981e-12		7.15758	6.27437	6.63213		6.68802	0.362727
WT	untreated	HSP17.6	33.09	31.82	31.13	32.0133		7.79166e-18	1.87905e-17	3.03144e-17		0.410833	0.990772	1.5984		1	0.484864
twa1-1	untreated	HSP17.6	31.99	32.11	32.65	32.25		2.13723e-17	1.96666e-17	1.35261e-17		1.12691	1.03696	0.713194		0.959021	0.177662
twa1-2	untreated	HSP17.6	33.07	32.69	31.94	32.5667		1.0139e-17	1.31943e-17	2.21901e-17		0.534602	0.6957	1.17002		0.800108	0.269711
TWA1oe1	untreated	HSP17.6	32.05	31.65	31.36	31.6867		1.86563e-17	2.46172e-17	3.0098e-17		0.983698	1.298	1.58698		1.28956	0.246363
TWA1oe2	untreated	HSP17.6	31.8	31.82	31.22	31.6133		2.16347e-17	2.13368e-17	3.23406e-17		1.14074	1.12503	1.70523		1.32367	0.269883
WT	4h	HSP17.6	17.25	17.1	17.37	17.24		8.88497e-13	9.8585e-13	8.17584e-13		0.990178	1.09867	0.91115		1	0.0768698
twa1-1	4h	HSP17.6	18.01	18.09	18.21	18.1033		5.34241e-13	5.05422e-13	4.65083e-13		0.59538	0.563264	0.518308		0.558984	0.0316095
twa1-2	4h	HSP17.6	18.91	18.97	18.06	18.6467		3.05876e-13	2.93416e-13	5.51341e-13		0.340881	0.326994	0.614437		0.427437	0.13235
TWA1oe1	4h	HSP17.6	17.08	17.04	17.02	17.0467		1.90036e-12	1.95379e-12	1.98106e-12		2.11784	2.17738	2.20778		2.16767	0.0373532
TWA1oe2	4h	HSP17.6	16.53	16.59	16.58	16.5667		1.8129e-12	1.73905e-12	1.75115e-12		2.02037	1.93807	1.95155		1.97	0.0360426
WT	untreated	HSP 26.5	31.56	31.4	31.55	31.5033		2.25012e-17	2.51403e-17	2.26577e-17		0.960233	1.07286	0.966912		1	0.0515888
twa1-1	untreated	HSP 26.5	32.17	32.15	32	32.1067		1.88654e-17	1.91288e-17	2.12247e-17		0.805077	0.816315	0.905759		0.842384	0.0450471
twa1-2	untreated	HSP 26.5	32.71	31.9	31.8	32.1367		1.30127e-17	2.28139e-17	2.44514e-17		0.555311	0.973578	1.04345		0.857448	0.215539
TWA1oe1	untreated	HSP 26.5	30.41	30.02	30.11	30.18		5.81455e-17	7.61934e-17	7.15854e-17		2.48134	3.25153	3.05489		2.92925	0.326738
TWA1oe2	untreated	HSP 26.5	30.44	30.05	30.11	30.2		5.55331e-17	7.27701e-17	6.98058e-17		2.36986	3.10544	2.97894		2.81808	0.321122
WT	4h	HSP 26.5	25.3	25.28	25.27	25.2833		3.35247e-15	3.39927e-15	3.42291e-15		0.988477	1.00228	1.00925		1	0.00863066
twa1-1	4h	HSP 26.5	25.77	25.75	25.81	25.7767		2.46459e-15	2.49899e-15	2.39719e-15		0.726685	0.736829	0.706813		0.723442	0.0124664
twa1-2	4h	HSP 26.5	25.71	25.61	25.7	25.6733		2.74499e-15	2.94201e-15	2.76408e-15		0.809362	0.867453	0.814992		0.830602	0.0261585
TWA1oe1	4h	HSP 26.5	21.06	21.03	21.02	21.0367		1.20431e-13	1.22961e-13	1.23816e-13		35.509	36.2551	36.5073		36.0905	0.423855
TWA1oe2	4h	HSP 26.5	20.59	20.55	20.56	20.5667		1.08691e-13	1.11746e-13	1.10974e-13		32.0475	32.9485	32.7209		32.5723	0.382536
WT	untreated	RD29B	30.67	32.04	30.76	31.1567		4.16987e-17	1.61329e-17	3.91769e-17		1.28954	0.498911	1.21155		1	0.355751
twa1-1	untreated	RD29B	30.6	30.5	30.66	30.5867		5.60124e-17	6.00326e-17	5.37307e-17		1.73219	1.85652	1.66163		1.75011	0.0805653
twa1-2	untreated	RD29B	30.57	30.49	30.65	30.57		5.73548e-17	6.06251e-17	5.4261e-17		1.77371	1.87484	1.67803		1.77552	0.0803581
TWA1oe1	untreated	RD29B	31.91	31.55	31.42	31.6267		2.05575e-17	2.63841e-17	2.88719e-17		0.635744	0.81593	0.892867		0.781514	0.107754
TWA1oe2	untreated	RD29B	31.92	31.16	31.69	31.59		1.9908e-17	3.3714e-17	2.33488e-17		0.615657	1.04261	0.722064		0.793443	0.181463
WT	4h	RD29B	28.04	28.1	28.02	28.0533		5.01814e-16	4.81372e-16	5.08819e-16		1.00901	0.967903	1.02309		1	0.023413
twa1-1	4h	RD29B	26.86	26.84	26.67	26.79		1.15777e-15	1.17393e-15	1.32074e-15		2.32794	2.36044	2.65563		2.44801	0.147413
twa1-2	4h	RD29B	26.89	26.82	26.9	26.87		1.21151e-15	1.27174e-15	1.20314e-15		2.436	2.55711	2.41917		2.47076	0.0614429
TWA1oe1	4h	RD29B	30.93	30.9	30.92	30.9167		1.28698e-16	1.31402e-16	1.29593e-16		0.258775	0.264212	0.260575		0.261187	0.00226167
TWA1oe2	4h	RD29B	30.4	30.38	30.46	30.4133		1.21084e-16	1.22775e-16	1.16152e-16		0.243466	0.246865	0.233549		0.241293	0.00564941
qPCR HSPs 4h heat treatment, 30 min Recoverytime
10_c)
Linien	Treatment	Primer	CT-value			CT-mean	GEOMittel									mean (x-fold)	SD
WT	untreated	TIP4.1	26.91	26.64	26.89	26.8133	23.7428
twa1-1	untreated	TIP4.1	26.64	26.51	26.64	26.5967	23.387
twa1-2	untreated	TIP4.1	26.57	26.41	26.66	26.5467	23.3829
TWA1oe1	untreated	TIP4.1	26.36	26.56	26.72	26.5467	23.5231
TWA1oe2	untreated	TIP4.1	26.62	26.63	26.84	26.6967	23.5594
WT	4h	TIP4.1	25.19	25.84	26.27	25.7667	23.1394
twa1-1	4h	TIP4.1	25.96	26.11	25.96	26.01	22.981
twa1-2	4h	TIP4.1	26.72	26.73	26.63	26.6933	23.4307
TWA1oe1	4h	TIP4.1	25.66	25.73	25.76	25.7167	22.9531
TWA1oe2	4h	TIP4.1	25.9	25.59	26.06	25.85	22.8389
WT	untreated	UBC9	23.54	23.62	23.61	23.59
twa1-1	untreated	UBC9	23.18	23.18	23.13	23.1633
twa1-2	untreated	UBC9	23.25	23.51	23.33	23.3633
TWA1oe1	untreated	UBC9	23.27	23.57	23.54	23.46
TWA1oe2	untreated	UBC9	23.36	23.4	23.27	23.3433
WT	4h	UBC9	23.17	23.19	23.17	23.1767
twa1-1	4h	UBC9	23.19	23.29	23.2	23.2267
twa1-2	4h	UBC9	23.27	23.31	23.44	23.34
TWA1oe1	4h	UBC9	23.14	23.37	23.28	23.2633
TWA1oe2	4h	UBC9	23.23	23.03	23.03	23.0967
WT	untreated	UBI10	21.2	21.25	21.03	21.16
twa1-1	untreated	UBI10	20.87	20.84	20.58	20.7633
twa1-2	untreated	UBI10	20.61	20.68	20.55	20.6133
TWA1oe1	untreated	UBI10	20.81	21.01	20.88	20.9
TWA1oe2	untreated	UBI10	20.98	21.04	20.93	20.9833
WT	4h	UBI10	20.82	20.68	20.74	20.7467
twa1-1	4h	UBI10	20.08	20.12	20.07	20.09
twa1-2	4h	UBI10	20.68	20.69	20.57	20.6467
TWA1oe1	4h	UBI10	20.73	20.09	19.82	20.2133
TWA1oe2	4h	UBI10	20.08	20.13	19.65	19.9533
WT	untreated	HSP21	37	37.22	36.676	36.9653		5.18326e-19	4.45017e-19	6.48838e-19		0.964518	0.828102	1.20738		1	0.156859
twa1-1	untreated	HSP21	37.56	37.92	37.49	37.6567		4.49899e-19	3.50545e-19	4.72267e-19		0.837187	0.652307	0.87881		0.789435	0.0984416
twa1-2	untreated	HSP21	37.69	37.69	37.69	37.69		4.12322e-19	4.12322e-19	4.12322e-19		0.767263	0.767263	0.767263		0.767263	0
TWA1oe1	untreated	HSP21	36.1	35.48	36	35.86		1.1263e-18	1.73099e-18	1.20714e-18		2.09586	3.22108	2.24629		2.52108	0.498771
TWA1oe2	untreated	HSP21	36	35.73	35.58	35.77		1.17713e-18	1.41939e-18	1.57492e-18		2.19044	2.64126	2.93066		2.58745	0.304576
WT	4h	HSP21	19	18.93	19.03	18.9867		2.06429e-13	2.16692e-13	2.0218e-13		0.990381	1.03962	0.969999		1	0.0292248
twa1-1	4h	HSP21	19.45	19.39	19.43	19.4233		1.68653e-13	1.75815e-13	1.71007e-13		0.809145	0.843506	0.820441		0.824364	0.0142995
twa1-2	4h	HSP21	19.2	18.99	18.98	19.0567		1.46856e-13	1.69867e-13	1.71048e-13		0.704571	0.814969	0.820638		0.780059	0.0534283
TWA1oe1	4h	HSP21	18.05	17.81	18.1	17.9867		4.53768e-13	5.35897e-13	4.38311e-13		2.17704	2.57107	2.10288		2.28367	0.205469
TWA1oe2	4h	HSP21	18.36	17.79	18.27	18.14		3.96184e-13	5.88144e-13	4.21686e-13		1.90077	2.82173	2.02312		2.24854	0.408375
WT	untreated	HSP17.6	33.09	31.82	31.13	32.0133		7.79166e-18	1.87905e-17	3.03144e-17		0.410833	0.990772	1.5984		1	0.484864
twa1-1	untreated	HSP17.6	32.07	31.69	31.64	31.8		2.02195e-17	2.63124e-17	2.72404e-17		1.06612	1.38738	1.43631		1.2966	0.164198
twa1-2	untreated	HSP17.6	31.99	32.11	30.65	31.5833		2.14342e-17	1.97235e-17	5.4261e-17		1.13017	1.03997	2.86103		1.67706	0.838008
TWA1oe1	untreated	HSP17.6	32.75	32.39	32.16	32.4333		1.14843e-17	1.47393e-17	1.72867e-17		0.605537	0.777162	0.911483		0.764727	0.125211
TWA1oe2	untreated	HSP17.6	33.3	32.22	32.06	32.5267		7.64902e-18	1.61703e-17	1.80669e-17		0.403312	0.852616	0.952617		0.736182	0.238889
WT	4h	HSP17.6	18.46	18.26	18.2	18.3067		3.00142e-13	3.44772e-13	3.59413e-13		0.896546	1.02986	1.07359		1	0.0753007
twa1-1	4h	HSP17.6	18.38	18.98	18.91	18.7567		3.54076e-13	2.33603e-13	2.45217e-13		1.05765	0.69779	0.732481		0.829307	0.162083
twa1-2	4h	HSP17.6	18.57	18.27	18.25	18.3633		2.2727e-13	2.79802e-13	2.83708e-13		0.678871	0.835789	0.847456		0.787372	0.0768692
TWA1oe1	4h	HSP17.6	17.3	17.22	17.35	17.29		7.63144e-13	8.06657e-13	7.37149e-13		2.27957	2.40955	2.20192		2.29701	0.085656
TWA1oe2	4h	HSP17.6	17.56	17.56	17.59	17.57		6.89796e-13	6.89796e-13	6.756e-13		2.06047	2.06047	2.01807		2.04634	0.0199894
WT	untreated	TIP4.1	26.91	26.64	26.89	26.8133	23.7428
twa1-1	untreated	TIP4.1	26.64	26.51	26.64	26.5967	23.387
twa1-2	untreated	TIP4.1	26.57	26.41	26.66	26.5467	23.3829
TWA1oe1	untreated	TIP4.1	26.36	26.56	26.72	26.5467	23.5231
TWA1oe2	untreated	TIP4.1	26.62	26.63	26.84	26.6967	23.5594
WT	4h	TIP4.1	25.83	25.75	25.64	25.74	22.7837
twa1-1	4h	TIP4.1	25.68	25.66	25.51	25.6167	22.7576
twa1-2	4h	TIP4.1	25.93	25.74	26.58	26.0833	22.6621
TWA1oe1	4h	TIP4.1	24.85	24.87	24.97	24.8967	21.8569
TWA1oe2	4h	TIP4.1	25.95	25.83	25.33	25.7033	22.4748
WT	untreated	UBC9	23.54	23.62	23.61	23.59
twa1-1	untreated	UBC9	23.18	23.18	23.13	23.1633
twa1-2	untreated	UBC9	23.25	23.51	23.33	23.3633
TWA1oe1	untreated	UBC9	23.27	23.57	23.54	23.46
TWA1oe2	untreated	UBC9	23.36	23.4	23.27	23.3433
WT	4h	UBC9	23.7	23.83	23.67	23.7333
twa1-1	4h	UBC9	23.93	23.59	23.63	23.7167
twa1-2	4h	UBC9	23.61	23.13	23.64	23.46
TWA1oe1	4h	UBC9	22.63	22.53	22.63	22.5967
TWA1oe2	4h	UBC9	23.52	23.44	23.37	23.4433
WT	untreated	UBI10	21.2	21.25	21.03	21.16
twa1-1	untreated	UBI10	20.87	20.84	20.58	20.7633
twa1-2	untreated	UBI10	20.61	20.68	20.55	20.6133
TWA1oe1	untreated	UBI10	20.81	21.01	20.88	20.9
TWA1oe2	untreated	UBI10	20.98	21.04	20.93	20.9833
WT	4h	UBI10	19.36	19.36	19.36	19.36
twa1-1	4h	UBI10	19.4	19.4	19.4	19.4
twa1-2	4h	UBI10	19.02	19.02	19.02	19.02
TWA1oe1	4h	UBI10	18.56	18.56	18.56	18.56
TWA1oe2	4h	UBI10	18.84	18.84	18.84	18.84
WT	untreated	HSP 26.5	31.56	31.4	31.55	31.5033		2.25012e-17	2.51403e-17	2.26577e-17		0.960233	1.07286	0.966912		1	0.0515888
twa1-1	untreated	HSP 26.5	32.17	32.15	32	32.1067		1.88654e-17	1.91288e-17	2.12247e-17		0.805077	0.816315	0.905759		0.842384	0.0450471
twa1-2	untreated	HSP 26.5	31.71	32.6	32.1	32.1367		2.60253e-17	1.40436e-17	1.98607e-17		1.11062	0.599307	0.847549		0.852493	0.208773
TWA1oe1	untreated	HSP 26.5	30.01	30.32	30.21	30.18		7.67234e-17	6.18883e-17	6.67916e-17		3.27415	2.64106	2.85031		2.92184	0.263358
TWA1oe2	untreated	HSP 26.5	30.04	30.15	30.41	30.2		7.32763e-17	6.78969e-17	5.66999e-17		3.12704	2.89748	2.41965		2.81473	0.294661
WT	4h	HSP 26.5	25.3	25.28	25.27	25.2833		3.35247e-15	3.39927e-15	3.42291e-15		0.988477	1.00228	1.00925		1	0.00863066
twa1-1	4h	HSP 26.5	25.77	25.75	25.91	25.81		2.46459e-15	2.49899e-15	2.23666e-15		0.726685	0.736829	0.65948		0.707665	0.0343222
twa1-2	4h	HSP 26.5	25.71	25.61	25.8	25.7067		2.74499e-15	2.94201e-15	2.57898e-15		0.809362	0.867453	0.760414		0.81241	0.0437515
TWA1oe1	4h	HSP 26.5	21.56	21.03	21.02	21.2033		8.51572e-14	1.22961e-13	1.23816e-13		25.1087	36.2551	36.5073		32.6237	5.31493
TWA1oe2	4h	HSP 26.5	20.79	20.55	20.56	20.6333		9.46207e-14	1.11746e-13	1.10974e-13		27.899	32.9485	32.7209		31.1894	2.32857
WT	untreated	TIP4.1	26.91	26.64	26.89	26.8133	23.7428
twa1-1	untreated	TIP4.1	26.64	26.51	26.64	26.5967	23.387
twa1-2	untreated	TIP4.1	26.57	26.41	26.66	26.5467	23.3829
TWA1oe1	untreated	TIP4.1	26.36	26.56	26.72	26.5467	23.5231
TWA1oe2	untreated	TIP4.1	26.62	26.63	26.84	26.6967	23.5594
WT	4h	TIP4.1	25.22	25.33	25.5	25.35	22.6819
twa1-1	4h	TIP4.1	25.7	25.6	25.71	25.67	22.9638
twa1-2	4h	TIP4.1	25.59	25.64	25.58	25.6033	22.7481
TWA1oe1	4h	TIP4.1	25.82	25.86	26.06	25.9133	22.8484
TWA1oe2	4h	TIP4.1	25.6	25.54	25.57	25.57	22.8087
WT	untreated	UBC9	23.54	23.62	23.61	23.59
twa1-1	untreated	UBC9	23.18	23.18	23.13	23.1633
twa1-2	untreated	UBC9	23.25	23.51	23.33	23.3633
TWA1oe1	untreated	UBC9	23.27	23.57	23.54	23.46
TWA1oe2	untreated	UBC9	23.36	23.4	23.27	23.3433
WT	4h	UBC9	23.39	23.32	23.39	23.3667
twa1-1	4h	UBC9	23.96	23.55	23.93	23.8133
twa1-2	4h	UBC9	23.34	23.57	23.26	23.39
TWA1oe1	4h	UBC9	23.35	23.68	23.75	23.5933
TWA1oe2	4h	UBC9	23.18	23.43	23.36	23.3233
WT	untreated	UBI10	21.2	21.25	21.03	21.16
twa1-1	untreated	UBI10	20.87	20.84	20.58	20.7633
twa1-2	untreated	UBI10	20.61	20.68	20.55	20.6133
TWA1oe1	untreated	UBI10	20.81	21.01	20.88	20.9
TWA1oe2	untreated	UBI10	20.98	21.04	20.93	20.9833
WT	4h	UBI10	19.7	19.7	19.7	19.7
twa1-1	4h	UBI10	19.88	19.67	19.88	19.81
twa1-2	4h	UBI10	19.65	19.67	19.65	19.6567
TWA1oe1	4h	UBI10	19.49	19.55	19.49	19.51
TWA1oe2	4h	UBI10	19.91	19.87	19.91	19.8967
WT	untreated	HSP70	26.75	26.9	26.5	26.7167		6.3119e-16	5.6886e-16	7.50616e-16		0.97073	0.874871	1.1544		1	0.115979
twa1-1	untreated	HSP70	27.66	26.62	27.2	27.16		4.29845e-16	8.8386e-16	5.9127e-16		0.661074	1.35932	0.909335		0.976576	0.288995
twa1-2	untreated	HSP70	27.04	26.91	26.92	26.9567		6.62531e-16	7.25003e-16	7.19995e-16		1.01893	1.11501	1.10731		1.08041	0.0435901
TWA1oe1	untreated	HSP70	26.19	26.73	26.78	26.5667		1.08358e-15	7.45257e-16	7.19871e-16		1.66648	1.14616	1.10712		1.30658	0.254984
TWA1oe2	untreated	HSP70	27.09	26.65	26.32	26.6867		5.66242e-16	7.68166e-16	9.65595e-16		0.870844	1.18139	1.48502		1.17909	0.250743
WT	4h	HSP70	21.07	21.37	21.61	21.35		6.75075e-14	5.48331e-14	4.64297e-14		1.19999	0.974694	0.825317		1	0.154002
twa1-1	4h	HSP70	22.08	21.95	21.21	21.7467		2.7572e-14	3.01719e-14	5.03924e-14		0.490111	0.536325	0.895758		0.640731	0.181315
twa1-2	4h	HSP70	21.71	21.3	22.58	21.8633		4.13782e-14	5.49787e-14	2.264e-14		0.735525	0.977281	0.40244		0.705082	0.235663
TWA1oe1	4h	HSP70	19.84	19.94	20.58	20.12		1.41091e-13	1.31642e-13	8.44765e-14		2.50798	2.34002	1.50162		2.11654	0.440185
TWA1oe2	4h	HSP70	19.66	20.59	20.08	20.11		1.64304e-13	8.62361e-14	1.22805e-13		2.9206	1.5329	2.18293		2.21215	0.566903
WT	untreated	HSP18.2	32.98	32.2	32.27	32.4833		8.40898e-18	1.44393e-17	1.37554e-17		0.68919	1.02426	3.99177e-17		0.571149	0.4264
twa1-1	untreated	HSP18.2	33.54	33.16	32.18	32.96		7.29887e-18	9.49833e-18	1.87351e-17		0.616245	0.672842	6.08041e-17		0.429696	0.304718
twa1-2	untreated	HSP18.2	33.04	32.59	33.03	32.8867		1.0352e-17	1.41413e-17	1.0424e-17		0.889417	1.15132	2.34402e-17		0.680246	0.492747
TWA1oe1	untreated	HSP18.2	31.49	31.61	31.1	31.4		2.75045e-17	2.53093e-17	3.60417e-17		0.928626	0.825065	7.76237e-17		0.584564	0.415505
TWA1oe2	untreated	HSP18.2	31.07	31.21	31.69	31.3233		3.58841e-17	3.25656e-17	2.33488e-17		1.1727	1.16484	3.98204e-17		0.779181	0.550973
WT	4h	HSP18.2	18.73	19.09	19.14	18.9867		3.41792e-13	2.66312e-13	2.57241e-13		1.18493	0.923258	0.891809		1	0.131396
twa1-1	4h	HSP18.2	19.75	19.03	18.97	19.25		1.38634e-13	2.28355e-13	2.38052e-13		0.480619	0.791667	0.825285		0.69919	0.155162
twa1-2	4h	HSP18.2	19.5	19.75	19.57	19.6067		1.91447e-13	1.60987e-13	1.8238e-13		0.663713	0.558114	0.632278		0.618035	0.0442715
TWA1oe1	4h	HSP18.2	16.53	16.85	16.81	16.73		1.39929e-12	1.12093e-12	1.15244e-12		4.85109	3.88606	3.99531		4.24416	0.431479
TWA1oe2	4h	HSP18.2	16.57	16.86	16.55	16.66		1.39904e-12	1.14428e-12	1.41857e-12		4.85022	3.96701	4.91793		4.57839	0.433193
WT	untreated	TIP4.1	26.91	26.64	26.89	26.8133	23.7428
twa1-1	untreated	TIP4.1	26.64	26.51	26.64	26.5967	23.387
twa1-2	untreated	TIP4.1	26.57	26.41	26.66	26.5467	23.3829
TWA1oe1	untreated	TIP4.1	26.36	26.56	26.72	26.5467	23.5231
TWA1oe2	untreated	TIP4.1	26.62	26.63	26.84	26.6967	23.5594
WT	4h	TIP4.1	25.19	25.84	26.27	25.7667	23.1394
twa1-1	4h	TIP4.1	25.96	26.11	25.96	26.01	22.981
twa1-2	4h	TIP4.1	26.72	26.73	26.63	26.6933	23.4307
TWA1oe1	4h	TIP4.1	25.66	25.73	25.76	25.7167	22.9531
TWA1oe2	4h	TIP4.1	25.9	25.59	26.06	25.85	22.8389
WT	untreated	UBC9	23.54	23.62	23.61	23.59
twa1-1	untreated	UBC9	23.18	23.18	23.13	23.1633
twa1-2	untreated	UBC9	23.25	23.51	23.33	23.3633
TWA1oe1	untreated	UBC9	23.27	23.57	23.54	23.46
TWA1oe2	untreated	UBC9	23.36	23.4	23.27	23.3433
WT	4h	UBC9	23.17	23.19	23.17	23.1767
twa1-1	4h	UBC9	23.19	23.29	23.2	23.2267
twa1-2	4h	UBC9	23.27	23.31	23.44	23.34
TWA1oe1	4h	UBC9	23.14	23.37	23.28	23.2633
TWA1oe2	4h	UBC9	23.23	23.03	23.03	23.0967
WT	untreated	UBI10	21.2	21.25	21.03	21.16
twa1-1	untreated	UBI10	20.87	20.84	20.58	20.7633
twa1-2	untreated	UBI10	20.61	20.68	20.55	20.6133
TWA1oe1	untreated	UBI10	20.81	21.01	20.88	20.9
TWA1oe2	untreated	UBI10	20.98	21.04	20.93	20.9833
WT	4h	UBI10	20.82	20.68	20.74	20.7467
twa1-1	4h	UBI10	20.08	20.12	20.07	20.09
twa1-2	4h	UBI10	20.68	20.69	20.57	20.6467
TWA1oe1	4h	UBI10	20.73	20.09	19.82	20.2133
TWA1oe2	4h	UBI10	20.08	20.13	19.65	19.9533
WT	untreated	RD29B	29.78	30.39	29.89	30.02		7.72751e-17	5.06304e-17	7.16022e-17		1.16199	0.828427	1.23241e-16		0.663471	0.488509
twa1-1	untreated	RD29B	29.62	29.43	29.58	29.5433		1.10482e-16	1.26034e-16	1.13589e-16		0.946707	1.05194	2.39965e-16		0.666216	0.47304
twa1-2	untreated	RD29B	29.52	29.59	29.47	29.5267		1.18755e-16	1.1313e-16	1.22943e-16		1.00405	0.958435	2.44894e-16		0.654161	0.462937
TWA1oe1	untreated	RD29B	30.72	30.39	30.61	30.5733		4.69025e-17	5.89571e-17	5.06186e-17		0.899215	1.0761	1.12584e-16		0.658438	0.471153
TWA1oe2	untreated	RD29B	30.71	30.16	30.77	30.5467		4.60546e-17	6.74279e-17	4.41786e-17		0.876335	1.20832	1.00826e-16		0.694883	0.509706
WT	4h	RD29B	27.05	27.43	27.26	27.2467		7.78894e-16	5.98531e-16	6.73383e-16		1.1394	0.875554	0.98505		1	0.10823
twa1-1	4h	RD29B	26.39	26.01	26.4	26.2667		1.37355e-15	1.78746e-15	1.36407e-15		2.00929	2.61477	1.99541		2.20649	0.288754
twa1-2	4h	RD29B	25.79	26.01	26.04	25.9467		1.52442e-15	1.30881e-15	1.28188e-15		2.22998	1.91458	1.87518		2.00658	0.158783
TWA1oe1	4h	RD29B	28.69	28.61	28.7	28.6667		2.84364e-16	3.00578e-16	2.824e-16		0.415979	0.439697	0.413106		0.422927	0.0119161
TWA1oe2	4h	RD29B	28.68	28.79	28.78	28.75		3.09932e-16	2.8718e-16	2.89177e-16		0.453381	0.420097	0.423019		0.432166	0.0150487

## Sheet: Extended_Data_Figure 10_d
realtime PCR
Transcript abundance of HSF2A in TWA1oe lines and mutants / 35°C for 1h and 30 min recovery at 20°C
10_d)
Linien	Treatment	Primer	CT-value			CT-mean	GEOMittel									mean (x-fold)	SD
WT	20°C	HSF2A	32.51	32.66	32.56	32.5767		1.74163e-17	1.56965e-17	1.6823e-17		1.04632	0.942998	1.01068		1	0.0428525
WT	35°C	HSF2A	22.6	22.34	22.61	22.5167		1.67218e-14	2.0024e-14	1.66063e-14		1004.6	1202.98	997.657		1068.41	95.198
Col	35°C	HSF2A	22.24	22.24	22.84	22.44		2.14473e-14	2.14473e-14	1.415e-14		1288.49	1288.49	850.089		1142.36	206.666
TWA1oe1	35°C	HSF2A	21.61	21.45	21.41	21.49		3.21128e-14	3.58793e-14	3.6888e-14		1929.25	2155.52	2216.12		2100.3	123.455
TWA1oe2	35°C	HSF2A	21.42	21.47	21.68	21.5233		3.71779e-14	3.59115e-14	3.10468e-14		2233.54	2157.46	1865.2		2085.4	158.771
twa1-1	35°C	HSF2A	27.11	27.96	27.53	27.5333		6.52063e-16	3.61755e-16	4.87368e-16		39.1741	21.7332	29.2797		30.0623	7.14169
twa1-2	35°C	HSF2A	27.73	27.32	27.64	27.5633		4.64837e-16	6.17622e-16	4.94758e-16		27.9261	37.105	29.7237		31.5849	3.97167
AlTWA1oe1	35°C	HSF2A	21.67	21.31	21.41	21.4633		3.12157e-14	4.0063e-14	3.73801e-14		1875.35	2406.87	2245.69		2175.97	222.523
AlTWA1oe2	35°C	HSF2A	21.65	21.42	21.48	21.5167		3.13932e-14	3.68191e-14	3.53192e-14		1886.02	2211.99	2121.88		2073.29	137.44
SaTWA1oe1	35°C	HSF2A	21.74	21.51	21.95	21.7333		3.00582e-14	3.52533e-14	2.59865e-14		1805.81	2117.92	1561.19		1828.31	227.839
SaTWA1oe2	35°C	HSF2A	21.87	21.19	21.19	21.4167		2.68551e-14	4.30256e-14	4.30256e-14		1613.38	2584.85	2584.85		2261.03	457.959
WT	20°C	UBI10	20.07	20.14	20.2	20.1367	23.1623
WT	35°C	UBI10	19.99	20.17	20.22	20.1267	23.1653
Col	35°C	UBI10	20.05	20.18	19.94	20.0567	23.1662
TWA1oe1	35°C	UBI10	20.01	20.28	20.24	20.1767	23.2138
TWA1oe2	35°C	UBI10	19.91	20.27	20.27	20.15	23.1925
twa1-1	35°C	UBI10	21.05	20.22	20.27	20.5133	23.3358
twa1-2	35°C	UBI10	20.05	20.29	20.22	20.1867	23.2041
AlTWA1oe1	35°C	UBI10	20.07	19.98	20.28	20.11	23.1947
AlTWA1oe2	35°C	UBI10	20.03	20.27	20.28	20.1933	23.2065
SaTWA1oe1	35°C	UBI10	19.96	19.97	20.25	20.06	23.1792
SaTWA1oe2	35°C	UBI10	20.08	20.21	20.21	20.1667	23.2118
WT	20°C	UBC9	23.21	23.19	23.12	23.1733
WT	35°C	UBC9	23.21	23.19	23.12	23.1733
Col	35°C	UBC9	23.23	23.25	23.23	23.2367
TWA1oe1	35°C	UBC9	23.24	23.27	23.24	23.25
TWA1oe2	35°C	UBC9	23.24	23.26	23.22	23.24
twa1-1	35°C	UBC9	23.26	23.22	23.23	23.2367
twa1-2	35°C	UBC9	23.22	23.26	23.27	23.25
AlTWA1oe1	35°C	UBC9	23.24	23.28	23.21	23.2433
AlTWA1oe2	35°C	UBC9	23.26	23.24	23.24	23.2467
SaTWA1oe1	35°C	UBC9	23.24	23.29	23.26	23.2633
SaTWA1oe2	35°C	UBC9	23.24	23.23	23.27	23.2467
WT	20°C	TIP41L	26.64	26.64	26.61	26.63
WT	35°C	TIP41L	26.64	26.61	26.71	26.6533
Col	35°C	TIP41L	26.69	26.69	26.65	26.6767
TWA1oe1	35°C	TIP41L	26.68	26.7	26.62	26.6667
TWA1oe2	35°C	TIP41L	26.62	26.67	26.63	26.64
twa1-1	35°C	TIP41L	26.66	26.68	26.64	26.66
twa1-2	35°C	TIP41L	26.61	26.62	26.63	26.62
AlTWA1oe1	35°C	TIP41L	26.75	26.67	26.67	26.6967
AlTWA1oe2	35°C	TIP41L	26.64	26.62	26.61	26.6233
SaTWA1oe1	35°C	TIP41L	26.69	26.69	26.68	26.6867
SaTWA1oe2	35°C	TIP41L	26.68	26.61	26.74	26.6767

## Sheet: Extended_Data_Figure 10_e+f
qPCR HSP21 and HSP26.5 in TWA1oe, AlTWA1oe , SaTWA1oe and twa1-1, twa1-2 lines
10_e)f)
Linien	Treatment	Primer	CT-value			CT-mean	GEOMittel									mean (x-fold)	SD
WT (HB6:LUC)	20°C	UBI10	20.07	20.14	20.2	20.1367	23.1623
WT (HB6:LUC)	35°C	UBI10	19.99	20.17	20.22	20.1267	23.1653
Col	35°C	UBI10	20.05	20.18	19.94	20.0567	23.1662
TWA1oe1	35°C	UBI10	20.01	20.28	20.24	20.1767	23.2138
TWA1oe2	35°C	UBI10	19.91	20.27	20.27	20.15	23.1925
twa1-1	35°C	UBI10	21.05	20.22	20.27	20.5133	23.3358
twa1-2	35°C	UBI10	20.05	20.29	20.22	20.1867	23.2041
AlTWA1oe1	35°C	UBI10	20.07	19.98	20.28	20.11	23.1947
AlTWA1oe2	35°C	UBI10	20.03	20.27	20.28	20.1933	23.2065
SaTWA1oe1	35°C	UBI10	19.96	19.97	20.25	20.06	23.1792
SaTWA1oe2	35°C	UBI10	20.08	20.21	20.21	20.1667	23.2118
WT (HB6:LUC)	20°C	UBC9	23.21	23.19	23.12	23.1733
WT (HB6:LUC)	35°C	UBC9	23.21	23.19	23.12	23.1733
Col	35°C	UBC9	23.23	23.25	23.23	23.2367
TWA1oe1	35°C	UBC9	23.24	23.27	23.24	23.25
TWA1oe2	35°C	UBC9	23.24	23.26	23.22	23.24
twa1-1	35°C	UBC9	23.26	23.22	23.23	23.2367
twa1-2	35°C	UBC9	23.22	23.26	23.27	23.25
AlTWA1oe1	35°C	UBC9	23.24	23.28	23.21	23.2433
AlTWA1oe2	35°C	UBC9	23.26	23.24	23.24	23.2467
SaTWA1oe1	35°C	UBC9	23.24	23.29	23.26	23.2633
SaTWA1oe2	35°C	UBC9	23.24	23.23	23.27	23.2467
WT (HB6:LUC)	20°C	TIP41L	26.64	26.64	26.61	26.63
WT (HB6:LUC)	35°C	TIP41L	26.64	26.61	26.71	26.6533
Col	35°C	TIP41L	26.69	26.69	26.65	26.6767
TWA1oe1	35°C	TIP41L	26.68	26.7	26.62	26.6667
TWA1oe2	35°C	TIP41L	26.62	26.67	26.63	26.64
twa1-1	35°C	TIP41L	26.66	26.68	26.64	26.66
twa1-2	35°C	TIP41L	26.61	26.62	26.63	26.62
AlTWA1oe1	35°C	TIP41L	26.75	26.67	26.67	26.6967
AlTWA1oe2	35°C	TIP41L	26.64	26.62	26.61	26.6233
SaTWA1oe1	35°C	TIP41L	26.69	26.69	26.68	26.6867
SaTWA1oe2	35°C	TIP41L	26.68	26.61	26.74	26.6767
WT (HB6:LUC)	20°C	HSP21	38.71	38.26	38.66	38.5433		2.36903e-19	3.23619e-19	2.45257e-19		0.882014	1.20487	0.913119		1	0.145418
WT (HB6:LUC)	35°C	HSP21	21.72	20.9	21.6	21.4067		3.07743e-14	5.43292e-14	3.34435e-14		114576	202273	124514		147121	39209
Col	35°C	HSP21	20.81	21.15	21.92	21.2933		5.77891e-14	4.56558e-14	2.67734e-14		215155	169981	99680.1		161606	47513.1
TWA1oe1	35°C	HSP21	18.85	18.98	19.04	18.9567		2.17531e-13	1.98787e-13	1.90689e-13		809892	740105	709956		753318	41854.8
TWA1oe2	35°C	HSP21	18.91	19.06	18.81	18.9267		2.11773e-13	1.9086e-13	2.26972e-13		788453	710594	845043		781363	55117.2
twa1-1	35°C	HSP21	25.77	25.69	25.73	25.73		1.65071e-15	1.74483e-15	1.69711e-15		6145.76	6496.18	6318.54		6320.16	143.063
twa1-2	35°C	HSP21	25.84	25.22	25.58	25.5467		1.72285e-15	2.6478e-15	2.06307e-15		6414.35	9858.06	7681.05		7984.49	1422.17
AlTWA1oe1	35°C	HSP21	18.54	18.54	18.54	18.54		2.73273e-13	2.73273e-13	2.73273e-13		1.01743e+06	1.01743e+06	1.01743e+06		1.01743e+06	0
AlTWA1oe2	35°C	HSP21	18.61	18.23	18.23	18.3567		2.58207e-13	3.36015e-13	3.36015e-13		961331	1.25102e+06	1.25102e+06		1.15446e+06	136561
SaTWA1oe1	35°C	HSP21	19.18	18.81	18.59	18.86		1.77256e-13	2.29077e-13	2.66814e-13		659942	852878	993376		835399	136684
SaTWA1oe2	35°C	HSP21	18.72	18.74	19.13	18.8633		2.38381e-13	2.35099e-13	1.79411e-13		887517	875298	667966		810260	100741
WT (HB6:LUC)	20°C	UBI10	20.07	20.14	20.2	20.1367	23.1623
WT (HB6:LUC)	35°C	UBI10	19.99	20.17	20.22	20.1267	23.1653
Col	35°C	UBI10	20.05	20.18	19.94	20.0567	23.1662
TWA1oe1	35°C	UBI10	20.01	20.28	20.24	20.1767	23.2138
TWA1oe2	35°C	UBI10	19.91	20.27	20.27	20.15	23.1925
twa1-1	35°C	UBI10	21.05	20.22	20.27	20.5133	23.3358
twa1-2	35°C	UBI10	20.05	20.29	20.22	20.1867	23.2041
AlTWA1oe1	35°C	UBI10	20.07	19.98	20.28	20.11	23.1947
AlTWA1oe2	35°C	UBI10	20.03	20.27	20.28	20.1933	23.2065
SaTWA1oe1	35°C	UBI10	19.96	19.97	20.25	20.06	23.1792
SaTWA1oe2	35°C	UBI10	20.08	20.21	20.21	20.1667	23.2118
WT (HB6:LUC)	20°C	UBC9	23.21	23.19	23.12	23.1733
WT (HB6:LUC)	35°C	UBC9	23.21	23.19	23.12	23.1733
Col	35°C	UBC9	23.23	23.25	23.23	23.2367
TWA1oe1	35°C	UBC9	23.24	23.27	23.24	23.25
TWA1oe2	35°C	UBC9	23.24	23.26	23.22	23.24
twa1-1	35°C	UBC9	23.26	23.22	23.23	23.2367
twa1-2	35°C	UBC9	23.22	23.26	23.27	23.25
AlTWA1oe1	35°C	UBC9	23.24	23.28	23.21	23.2433
AlTWA1oe2	35°C	UBC9	23.26	23.24	23.24	23.2467
SaTWA1oe1	35°C	UBC9	23.24	23.29	23.26	23.2633
SaTWA1oe2	35°C	UBC9	23.24	23.23	23.27	23.2467
WT (HB6:LUC)	20°C	TIP41L	26.64	26.64	26.61	26.63
WT (HB6:LUC)	35°C	TIP41L	26.64	26.61	26.71	26.6533
Col	35°C	TIP41L	26.69	26.69	26.65	26.6767
TWA1oe1	35°C	TIP41L	26.68	26.7	26.62	26.6667
TWA1oe2	35°C	TIP41L	26.62	26.67	26.63	26.64
twa1-1	35°C	TIP41L	26.66	26.68	26.64	26.66
twa1-2	35°C	TIP41L	26.61	26.62	26.63	26.62
AlTWA1oe1	35°C	TIP41L	26.75	26.67	26.67	26.6967
AlTWA1oe2	35°C	TIP41L	26.64	26.62	26.61	26.6233
SaTWA1oe1	35°C	TIP41L	26.69	26.69	26.68	26.6867
SaTWA1oe2	35°C	TIP41L	26.68	26.61	26.74	26.6767
WT (HB6:LUC)	20°C	HSP26.5	34.9	34.89	35.09	34.96		3.32272e-18	3.34584e-18	2.91272e-18		1.04038	1.04762	0.912003		1	0.0622932
WT (HB6:LUC)	35°C	HSP26.5	27.82	28.01	28.31	28.0467		4.48648e-16	3.93287e-16	3.19448e-16		140.476	123.142	100.023		121.214	16.5713
Col	35°C	HSP26.5	27.78	28.05	28.13	27.9867		4.60964e-16	3.82286e-16	3.61665e-16		144.333	119.698	113.241		125.757	13.3967
TWA1oe1	35°C	HSP26.5	23.65	23.21	23.38	23.4133		7.80868e-15	1.05933e-14	9.41577e-15		2444.98	3316.87	2948.18		2903.34	357.357
TWA1oe2	35°C	HSP26.5	23.35	23.69	23.24	23.4267		9.75657e-15	7.70809e-15	1.05296e-14		3054.88	2413.48	3296.92		2921.76	372.742
twa1-1	35°C	HSP26.5	29.93	29.55	29.55	29.6767		9.2339e-17	1.20165e-16	1.20165e-16		28.9123	37.6248	37.6248		34.7206	4.10711
twa1-2	35°C	HSP26.5	29.7	29.63	29.63	29.6533		1.18651e-16	1.2455e-16	1.2455e-16		37.1509	38.9979	38.9979		38.3822	0.870693
AlTWA1oe1	35°C	HSP26.5	23.17	23.35	23.34	23.2867		1.10364e-14	9.74187e-15	9.80963e-15		3455.62	3050.28	3071.5		3192.47	186.277
AlTWA1oe2	35°C	HSP26.5	23.16	23.61	23.14	23.3033		1.10225e-14	8.06896e-15	1.11764e-14		3451.27	2526.48	3499.45		3159.06	447.739
SaTWA1oe1	35°C	HSP26.5	23.64	23.23	23.44	23.4367		8.0539e-15	1.07011e-14	9.2515e-15		2521.76	3350.63	2896.74		2923.05	338.894
SaTWA1oe2	35°C	HSP26.5	23.26	23.35	23.71	23.44		1.0247e-14	9.62725e-15	7.50121e-15		3208.43	3014.39	2348.71		2857.18	368.165
WT (HB6:LUC)	20°C	UBI10	20.07	20.14	20.2	20.1367	23.1623
WT (HB6:LUC)	35°C	UBI10	19.99	20.17	20.22	20.1267	23.1653
Col	35°C	UBI10	20.05	20.18	19.94	20.0567	23.1662
TWA1oe1	35°C	UBI10	20.01	20.28	20.24	20.1767	23.2138
TWA1oe2	35°C	UBI10	19.91	20.27	20.27	20.15	23.1925
twa1-1	35°C	UBI10	21.05	20.22	20.27	20.5133	23.3358
twa1-2	35°C	UBI10	20.05	20.29	20.22	20.1867	23.2041
AlTWA1oe1	35°C	UBI10	20.07	19.98	20.28	20.11	23.1947
AlTWA1oe2	35°C	UBI10	20.03	20.27	20.28	20.1933	23.2065
SaTWA1oe1	35°C	UBI10	19.96	19.97	20.25	20.06	23.1792
SaTWA1oe2	35°C	UBI10	20.08	20.21	20.21	20.1667	23.2118
WT (HB6:LUC)	20°C	UBC9	23.21	23.19	23.12	23.1733
WT (HB6:LUC)	35°C	UBC9	23.21	23.19	23.12	23.1733
Col	35°C	UBC9	23.23	23.25	23.23	23.2367
TWA1oe1	35°C	UBC9	23.24	23.27	23.24	23.25
TWA1oe2	35°C	UBC9	23.24	23.26	23.22	23.24
twa1-1	35°C	UBC9	23.26	23.22	23.23	23.2367
twa1-2	35°C	UBC9	23.22	23.26	23.27	23.25
AlTWA1oe1	35°C	UBC9	23.24	23.28	23.21	23.2433
AlTWA1oe2	35°C	UBC9	23.26	23.24	23.24	23.2467
SaTWA1oe1	35°C	UBC9	23.24	23.29	23.26	23.2633
SaTWA1oe2	35°C	UBC9	23.24	23.23	23.27	23.2467
WT (HB6:LUC)	20°C	TIP41L	26.64	26.64	26.61	26.63
WT (HB6:LUC)	35°C	TIP41L	26.64	26.61	26.71	26.6533
Col	35°C	TIP41L	26.69	26.69	26.65	26.6767
TWA1oe1	35°C	TIP41L	26.68	26.7	26.62	26.6667
TWA1oe2	35°C	TIP41L	26.62	26.67	26.63	26.64
twa1-1	35°C	TIP41L	26.66	26.68	26.64	26.66
twa1-2	35°C	TIP41L	26.61	26.62	26.63	26.62
AlTWA1oe1	35°C	TIP41L	26.75	26.67	26.67	26.6967
AlTWA1oe2	35°C	TIP41L	26.64	26.62	26.61	26.6233
SaTWA1oe1	35°C	TIP41L	26.69	26.69	26.68	26.6867
SaTWA1oe2	35°C	TIP41L	26.68	26.61	26.74	26.6767

## Sheet: Extended_Data_Figure 10g
realtime PCR
Transcript abundance of HSF2A, HSP21 and HSp26.5 in TWA1oe lines and mutants / 25°C for 1h and 30 min recovery at 20°C
10g
Linien	Treatment	Primer	CT-value			CT-mean	GEOMittel									mean (x-fold)	SD
WT	20°C	HSF2A	32.51	32.66	32.56	32.5767		1.74163e-17	1.56965e-17	1.6823e-17		1.04632	0.942998	1.01068		1	0.0428525
Col	20°C	HSF2A	32.51	32.55	32.71	32.59		1.75291e-17	1.70498e-17	1.526e-17		1.0531	1.0243	0.916777		0.998061	0.0586659
TWA1oe1	20°C	HSF2A	32.77	32.09	32.63	32.4967		1.45027e-17	2.32353e-17	1.59806e-17		0.87128	1.39591	0.960068		1.07575	0.22927
TWA1oe2	20°C	HSF2A	32.38	32.71	32.31	32.4667		1.94578e-17	1.54794e-17	2.04252e-17		1.16897	0.929958	1.22709		1.10867	0.128578
twa1-1	20°C	HSF2A	34.09	34.66	34.26	34.3367		5.87894e-18	3.96015e-18	5.22545e-18		0.35319	0.237915	0.31393		0.301678	0.0478517
twa1-2	20°C	HSF2A	34.17	34.69	34.25	34.37		5.46135e-18	3.80859e-18	5.16675e-18		0.328102	0.228809	0.310404		0.289105	0.0432435
AlTWA1oe1	20°C	HSF2A	31.69	31.51	31.71	31.6367		3.12703e-17	3.54256e-17	3.08398e-17		1.87863	2.12827	1.85276		1.95322	0.124227
AlTWA1oe2	20°C	HSF2A	31.58	31.2	31.62	31.4667		2.96287e-17	3.85571e-17	2.88185e-17		1.78001	2.3164	1.73133		1.94258	0.265076
SaTWA1oe1	20°C	HSF2A	33.2	33.47	33.27	33.3133		1.06002e-17	8.79099e-18	1.00982e-17		0.636833	0.528138	0.606671		0.590547	0.0458158
SaTWA1oe2	20°C	HSF2A	33.11	33.53	33.41	33.35		1.12551e-17	8.41233e-18	9.14198e-18		0.676174	0.505389	0.549224		0.576929	0.0724226
WT	25°C	HSF2A	29.46	29.33	29.42	29.4033		1.38455e-16	1.51511e-16	1.42348e-16		8.31801	9.10235	8.55186		8.65741	0.328786
Col	25°C	HSF2A	29.16	29.33	29.46	29.3167		1.70923e-16	1.51923e-16	1.38832e-16		10.2685	9.12712	8.34065		9.24544	0.791494
TWA1oe1	25°C	HSF2A	28.81	28.07	28.81	28.5633		2.22555e-16	3.71707e-16	2.22555e-16		13.3705	22.3311	13.3705		16.3574	4.22406
TWA1oe2	25°C	HSF2A	28.83	28.58	28.63	28.68		2.33361e-16	2.77515e-16	2.68062e-16		14.0197	16.6723	16.1044		15.5988	1.14042
twa1-1	25°C	HSF2A	32.94	32.39	32.89	32.74		1.2908e-17	1.88984e-17	1.33632e-17		0.775474	1.13536	0.802821		0.904551	0.163588
twa1-2	25°C	HSF2A	32.03	32.95	32.91	32.63		2.40545e-17	1.2713e-17	1.30705e-17		1.44513	0.763763	0.785235		0.998042	0.316259
AlTWA1oe1	25°C	HSF2A	27.08	27.06	27.02	27.0533		7.40098e-16	7.50429e-16	7.71527e-16		44.463	45.0836	46.3511		45.2992	0.785766
AlTWA1oe2	25°C	HSF2A	27.04	27.03	27.03	27.0333		8.12072e-16	8.17721e-16	8.17721e-16		48.787	49.1263	49.1263		49.0132	0.159967
SaTWA1oe1	25°C	HSF2A	33	33.18	33.05	33.0767		1.21315e-17	1.07085e-17	1.17182e-17		0.728823	0.643335	0.703997		0.692052	0.0359082
SaTWA1oe2	25°C	HSF2A	33.12	33.59	33.21	33.3067		1.12761e-17	8.14091e-18	1.05941e-17		0.677433	0.489083	0.636464		0.600993	0.0808809
WT	20°C	UBI10	20.07	20.14	20.2	20.1367	23.1623
Col	20°C	UBI10	20.03	20.04	20.05	20.04	23.153
TWA1oe1	20°C	UBI10	20.08	20.24	20.27	20.1967	23.1665
TWA1oe2	20°C	UBI10	20.15	20.06	19.99	20.0667	23.1324
twa1-1	20°C	UBI10	20.01	19.97	20.18	20.0533	23.1492
twa1-2	20°C	UBI10	20.09	20.14	20.21	20.1467	23.1754
AlTWA1oe1	20°C	UBI10	20.09	20.19	19.98	20.0867	23.138
AlTWA1oe2	20°C	UBI10	20.22	20.42	21.06	20.5667	23.3258
SaTWA1oe1	20°C	UBI10	20.17	20.16	20.2	20.1767	23.1887
SaTWA1oe2	20°C	UBI10	20.07	20.12	20.29	20.16	23.1922
WT	25°C	UBI10	20.01	20.14	20.5	20.2167	23.2214
Col	25°C	UBI10	20.27	20.14	20.23	20.2133	23.2175
TWA1oe1	25°C	UBI10	19.98	20.04	20.22	20.08	23.1867
TWA1oe2	25°C	UBI10	19.98	20.4	20.21	20.1967	23.0983
twa1-1	25°C	UBI10	20.07	20.06	20.24	20.1233	23.1645
twa1-2	25°C	UBI10	20.19	19.97	19.98	20.0467	23.1765
AlTWA1oe1	25°C	UBI10	20.07	20.14	20.24	20.15	23.1831
AlTWA1oe2	25°C	UBI10	19.94	20.19	20.21	20.1133	23.0892
SaTWA1oe1	25°C	UBI10	19.94	20.42	20.23	20.1967	23.194
SaTWA1oe2	25°C	UBI10	20.04	20.16	20.12	20.1067	23.1795
WT	20°C	UBC9	23.21	23.19	23.12	23.1733
Col	20°C	UBC9	23.21	23.21	23.29	23.2367
TWA1oe1	20°C	UBC9	23.07	23.01	23.08	23.0533
TWA1oe2	20°C	UBC9	23.16	23.22	23.13	23.17
twa1-1	20°C	UBC9	23.16	23.27	23.19	23.2067
twa1-2	20°C	UBC9	23.19	23.23	23.14	23.1867
AlTWA1oe1	20°C	UBC9	23.17	23.13	23.13	23.1433
AlTWA1oe2	20°C	UBC9	23.1	23.19	23.08	23.1233
SaTWA1oe1	20°C	UBC9	23.26	23.14	23.08	23.16
SaTWA1oe2	20°C	UBC9	23.22	23.22	23.19	23.21
WT	25°C	UBC9	23.25	23.21	23.29	23.25
Col	25°C	UBC9	23.26	23.23	23.21	23.2333
TWA1oe1	25°C	UBC9	23.34	23.31	23.26	23.3033
TWA1oe2	25°C	UBC9	23.25	23.26	22.23	22.9133
twa1-1	25°C	UBC9	23.2	23.26	23.03	23.1633
twa1-2	25°C	UBC9	23.36	23.29	23.24	23.2967
AlTWA1oe1	25°C	UBC9	23.16	23.29	23.22	23.2233
AlTWA1oe2	25°C	UBC9	23.3	23.25	23.25	23.2667
SaTWA1oe1	25°C	UBC9	23.22	23.18	23.12	23.1733
SaTWA1oe2	25°C	UBC9	23.23	23.26	23.28	23.2567
WT	20°C	TIP41L	26.64	26.64	26.61	26.63
Col	20°C	TIP41L	26.75	26.62	26.59	26.6533
TWA1oe1	20°C	TIP41L	26.63	26.87	26.61	26.7033
TWA1oe2	20°C	TIP41L	26.62	26.63	26.62	26.6233
twa1-1	20°C	TIP41L	26.69	26.61	26.67	26.6567
twa1-2	20°C	TIP41L	26.63	26.67	26.64	26.6467
AlTWA1oe1	20°C	TIP41L	26.62	26.69	26.63	26.6467
AlTWA1oe2	20°C	TIP41L	26.79	26.63	26.64	26.6867
SaTWA1oe1	20°C	TIP41L	26.66	26.74	26.65	26.6833
SaTWA1oe2	20°C	TIP41L	26.65	26.68	26.65	26.66
WT	25°C	TIP41L	26.61	26.65	26.66	26.64
Col	25°C	TIP41L	26.62	26.65	26.68	26.65
TWA1oe1	25°C	TIP41L	26.66	26.61	26.65	26.64
TWA1oe2	25°C	TIP41L	26.65	26.63	26.61	26.63
twa1-1	25°C	TIP41L	26.67	26.62	26.71	26.6667
twa1-2	25°C	TIP41L	26.68	26.66	26.63	26.6567
AlTWA1oe1	25°C	TIP41L	26.62	26.62	26.64	26.6267
AlTWA1oe2	25°C	TIP41L	26.61	26.64	25.66	26.3033
SaTWA1oe1	25°C	TIP41L	26.63	26.66	26.69	26.66
SaTWA1oe2	25°C	TIP41L	26.62	26.61	26.67	26.6333
WT	20°C	HSP21	38.71	38.26	38.66	38.5433		2.36903e-19	3.23619e-19	2.45257e-19		0.882014	1.20487	0.913119		1	0.145418
Col	20°C	HSP21	38.93	38.5	38.33	38.5867		2.04714e-19	2.75798e-19	3.10289e-19		0.762173	1.02683	1.15524		0.981412	0.16365
TWA1oe1	20°C	HSP21	38.12	38.54	38.75	38.47		3.5558e-19	2.6577e-19	2.29768e-19		1.32386	0.989489	0.85545		1.05627	0.196973
TWA1oe2	20°C	HSP21	38.7	38	38.63	38.4433		2.43548e-19	3.95645e-19	2.55656e-19		0.906755	1.47303	0.951836		1.11054	0.256978
twa1-1	20°C	HSP21	39.88	39.23	39.57	39.56		1.06252e-19	1.66726e-19	1.31721e-19		0.395586	0.620741	0.490411		0.502246	0.0922993
twa1-2	20°C	HSP21	39.42	39.56	39.41	39.4633		1.43513e-19	1.30241e-19	1.44512e-19		0.534316	0.484902	0.538033		0.519084	0.0242175
AlTWA1oe1	20°C	HSP21	36.87	36	36	36.29		8.62574e-19	1.57649e-18	1.57649e-18		3.21146	5.86946	5.86946		4.98346	1.25299
AlTWA1oe2	20°C	HSP21	36.16	36	36.53	36.23		1.23878e-18	1.38408e-18	9.58548e-19		4.61212	5.15306	3.56878		4.44465	0.657533
SaTWA1oe1	20°C	HSP21	39.21	39.53	40	39.58		1.64485e-19	1.31764e-19	9.51288e-20		0.612395	0.490571	0.354175		0.485714	0.105474
SaTWA1oe2	20°C	HSP21	40	39.54	40	39.8467		9.4897e-20	1.30535e-19	9.4897e-20		0.353312	0.485995	0.353312		0.39754	0.0625475
WT	25°C	HSP21	37.11	37.24	37.04	37.13		6.89336e-19	6.29937e-19	7.23607e-19		2.56647	2.34532	2.69407		2.53529	0.144072
Col	25°C	HSP21	36.96	37.04	37.01	37.0033		7.66948e-19	7.25577e-19	7.40823e-19		2.85543	2.7014	2.75816		2.77166	0.0636025
TWA1oe1	25°C	HSP21	35.81	35.01	36.24	35.6867		1.73871e-18	3.02728e-18	1.29058e-18		6.47342	11.2709	4.80497		7.51643	2.74079
TWA1oe2	25°C	HSP21	35.68	35.52	36	35.7333		2.0229e-18	2.26016e-18	1.62048e-18		7.53146	8.4148	6.03323		7.3265	0.983018
twa1-1	25°C	HSP21	38.48	38.92	38.93	38.7767		2.77429e-19	2.04502e-19	2.0309e-19		1.0329	0.761384	0.756125		0.850136	0.12925
twa1-2	25°C	HSP21	38.86	38.61	38.92	38.7967		2.11428e-19	2.51431e-19	2.02815e-19		0.787169	0.936107	0.755103		0.826126	0.0788621
AlTWA1oe1	25°C	HSP21	30	30.61	30.31	30.3067		9.77871e-17	6.40698e-17	7.88792e-17		364.072	238.539	293.676		298.762	51.3748
AlTWA1oe2	25°C	HSP21	30.43	30.12	30.61	30.3867		7.74645e-17	9.60334e-17	6.83782e-17		288.409	357.543	254.579		300.177	42.8503
SaTWA1oe1	25°C	HSP21	38.84	38.29	40	39.0433		2.11786e-19	3.10073e-19	9.4777e-20		0.788503	1.15444	0.352865		0.765268	0.327652
SaTWA1oe2	25°C	HSP21	38.87	40	38.29	39.0533		2.09524e-19	9.5735e-20	3.13207e-19		0.780082	0.356432	1.1661		0.76754	0.330667
WT	20°C	UBI10	20.07	20.14	20.2	20.1367	23.1623
Col	20°C	UBI10	20.03	20.04	20.05	20.04	23.153
TWA1oe1	20°C	UBI10	20.08	20.24	20.27	20.1967	23.1665
TWA1oe2	20°C	UBI10	20.15	20.06	19.99	20.0667	23.1324
twa1-1	20°C	UBI10	20.01	19.97	20.18	20.0533	23.1492
twa1-2	20°C	UBI10	20.09	20.14	20.21	20.1467	23.1754
AlTWA1oe1	20°C	UBI10	20.09	20.19	19.98	20.0867	23.138
AlTWA1oe2	20°C	UBI10	20.22	20.42	21.06	20.5667	23.3258
SaTWA1oe1	20°C	UBI10	20.17	20.16	20.2	20.1767	23.1887
SaTWA1oe2	20°C	UBI10	20.07	20.12	20.29	20.16	23.1922
WT	25°C	UBI10	20.01	20.14	20.5	20.2167	23.2214
Col	25°C	UBI10	20.27	20.14	20.23	20.2133	23.2175
TWA1oe1	25°C	UBI10	19.98	20.04	20.22	20.08	23.1867
TWA1oe2	25°C	UBI10	19.98	20.4	20.21	20.1967	23.0983
twa1-1	25°C	UBI10	20.07	20.06	20.24	20.1233	23.1645
twa1-2	25°C	UBI10	20.19	19.97	19.98	20.0467	23.1765
AlTWA1oe1	25°C	UBI10	20.07	20.14	20.24	20.15	23.1831
AlTWA1oe2	25°C	UBI10	19.94	20.19	20.21	20.1133	23.0892
SaTWA1oe1	25°C	UBI10	19.94	20.42	20.23	20.1967	23.194
SaTWA1oe2	25°C	UBI10	20.04	20.16	20.12	20.1067	23.1795
WT	20°C	UBC9	23.21	23.19	23.12	23.1733
Col	20°C	UBC9	23.21	23.21	23.29	23.2367
TWA1oe1	20°C	UBC9	23.07	23.01	23.08	23.0533
TWA1oe2	20°C	UBC9	23.16	23.22	23.13	23.17
twa1-1	20°C	UBC9	23.16	23.27	23.19	23.2067
twa1-2	20°C	UBC9	23.19	23.23	23.14	23.1867
AlTWA1oe1	20°C	UBC9	23.17	23.13	23.13	23.1433
AlTWA1oe2	20°C	UBC9	23.1	23.19	23.08	23.1233
SaTWA1oe1	20°C	UBC9	23.26	23.14	23.08	23.16
SaTWA1oe2	20°C	UBC9	23.22	23.22	23.19	23.21
WT	25°C	UBC9	23.25	23.21	23.29	23.25
Col	25°C	UBC9	23.26	23.23	23.21	23.2333
TWA1oe1	25°C	UBC9	23.34	23.31	23.26	23.3033
TWA1oe2	25°C	UBC9	23.25	23.26	22.23	22.9133
twa1-1	25°C	UBC9	23.2	23.26	23.03	23.1633
twa1-2	25°C	UBC9	23.36	23.29	23.24	23.2967
AlTWA1oe1	25°C	UBC9	23.16	23.29	23.22	23.2233
AlTWA1oe2	25°C	UBC9	23.3	23.25	23.25	23.2667
SaTWA1oe1	25°C	UBC9	23.22	23.18	23.12	23.1733
SaTWA1oe2	25°C	UBC9	23.23	23.26	23.28	23.2567
WT	20°C	TIP41L	26.64	26.64	26.61	26.63
Col	20°C	TIP41L	26.75	26.62	26.59	26.6533
TWA1oe1	20°C	TIP41L	26.63	26.87	26.61	26.7033
TWA1oe2	20°C	TIP41L	26.62	26.63	26.62	26.6233
twa1-1	20°C	TIP41L	26.69	26.61	26.67	26.6567
twa1-2	20°C	TIP41L	26.63	26.67	26.64	26.6467
AlTWA1oe1	20°C	TIP41L	26.62	26.69	26.63	26.6467
AlTWA1oe2	20°C	TIP41L	26.79	26.63	26.64	26.6867
SaTWA1oe1	20°C	TIP41L	26.66	26.74	26.65	26.6833
SaTWA1oe2	20°C	TIP41L	26.65	26.68	26.65	26.66
WT	25°C	TIP41L	26.61	26.65	26.66	26.64
Col	25°C	TIP41L	26.62	26.65	26.68	26.65
TWA1oe1	25°C	TIP41L	26.66	26.61	26.65	26.64
TWA1oe2	25°C	TIP41L	26.65	26.63	26.61	26.63
twa1-1	25°C	TIP41L	26.67	26.62	26.71	26.6667
twa1-2	25°C	TIP41L	26.68	26.66	26.63	26.6567
AlTWA1oe1	25°C	TIP41L	26.62	26.62	26.64	26.6267
AlTWA1oe2	25°C	TIP41L	26.61	26.64	25.66	26.3033
SaTWA1oe1	25°C	TIP41L	26.63	26.66	26.69	26.66
SaTWA1oe2	25°C	TIP41L	26.62	26.61	26.67	26.6333
WT	20°C	HSP26.5	34.9	34.89	35.09	34.96		3.32272e-18	3.34584e-18	2.91272e-18		1.04038	1.04762	0.912003		1	0.0622932
Col	20°C	HSP26.5	34.62	34.81	35.04	34.8233		4.06057e-18	3.55952e-18	3.03497e-18		1.27141	1.11452	0.950282		1.11207	0.131111
TWA1oe1	20°C	HSP26.5	35.2	35.03	34.91	35.0467		2.6912e-18	3.02775e-18	3.29037e-18		0.842642	0.948022	1.03025		0.940304	0.0767841
TWA1oe2	20°C	HSP26.5	35.2	34.6	34.96	34.92		2.75543e-18	4.17645e-18	3.25414e-18		0.862754	1.30769	1.01891		1.06312	0.184315
twa1-1	20°C	HSP26.5	35.43	35.38	35.81	35.54		2.3223e-18	2.4042e-18	1.78454e-18		0.727137	0.75278	0.55876		0.679559	0.0860571
twa1-2	20°C	HSP26.5	35.11	35.06	35.91	35.36		2.84664e-18	2.94702e-18	1.63496e-18		0.891312	0.922744	0.511924		0.775327	0.186695
AlTWA1oe1	20°C	HSP26.5	32.81	32.25	32.45	32.5033		1.43873e-17	2.12107e-17	1.8465e-17		4.5048	6.64129	5.78158		5.64256	0.87774
AlTWA1oe2	20°C	HSP26.5	32.34	32.13	32.71	32.3933		1.74956e-17	2.0237e-17	1.35378e-17		5.47807	6.33642	4.23883		5.35111	0.861028
SaTWA1oe1	20°C	HSP26.5	35.36	34.81	34.91	35.0267		2.37187e-18	3.47262e-18	3.24007e-18		0.742658	1.08732	1.0145		0.948158	0.14832
SaTWA1oe2	20°C	HSP26.5	35.09	34.92	35.12	35.0433		2.85305e-18	3.20985e-18	2.79434e-18		0.893321	1.00504	0.874937		0.924432	0.0574893
WT	25°C	HSP26.5	31.78	31.98	31.51	31.7567		2.77281e-17	2.41387e-17	3.34348e-17		8.68197	7.5581	10.4688		8.90295	1.19852
Col	25°C	HSP26.5	31.71	31.65	31.65	31.67		2.91859e-17	3.04253e-17	3.04253e-17		9.13842	9.52649	9.52649		9.39713	0.182938
TWA1oe1	25°C	HSP26.5	30.33	30.62	30.24	30.3967		7.76019e-17	6.34708e-17	8.25972e-17		24.298	19.8734	25.8621		23.3445	2.53613
TWA1oe2	25°C	HSP26.5	30.08	30.61	30.54	30.41		9.81164e-17	6.7951e-17	7.13293e-17		30.7213	21.2762	22.3339		24.7771	4.22527
twa1-1	25°C	HSP26.5	33.91	33.95	33.83	33.8967		6.58959e-18	6.4094e-18	6.96532e-18		2.06327	2.00685	2.18092		2.08368	0.0725117
twa1-2	25°C	HSP26.5	33.93	33.74	33.91	33.86		6.44525e-18	7.35251e-18	6.53523e-18		2.01808	2.30215	2.04625		2.12216	0.127791
AlTWA1oe1	25°C	HSP26.5	27.56	27.09	27.13	27.26		5.30634e-16	7.34986e-16	7.14887e-16		166.147	230.132	223.839		206.706	28.7943
AlTWA1oe2	25°C	HSP26.5	27.11	27.03	27.53	27.2233		7.73611e-16	8.17721e-16	5.78216e-16		242.226	256.037	181.045		226.436	32.5875
SaTWA1oe1	25°C	HSP26.5	34.86	34.98	35.43	35.09		3.34193e-18	3.0752e-18	2.25118e-18		1.04639	0.962878	0.704868		0.904713	0.145367
SaTWA1oe2	25°C	HSP26.5	34.76	34.82	35.12	34.9		3.61799e-18	3.47061e-18	2.81901e-18		1.13283	1.08669	0.882663		1.03406	0.108699
WT	20°C	UBI10	20.07	20.14	20.2	20.1367	23.1623
Col	20°C	UBI10	20.03	20.04	20.05	20.04	23.153
TWA1oe1	20°C	UBI10	20.08	20.24	20.27	20.1967	23.1665
TWA1oe2	20°C	UBI10	20.15	20.06	19.99	20.0667	23.1324
twa1-1	20°C	UBI10	20.01	19.97	20.18	20.0533	23.1492
twa1-2	20°C	UBI10	20.09	20.14	20.21	20.1467	23.1754
AlTWA1oe1	20°C	UBI10	20.09	20.19	19.98	20.0867	23.138
AlTWA1oe2	20°C	UBI10	20.22	20.42	21.06	20.5667	23.3258
SaTWA1oe1	20°C	UBI10	20.17	20.16	20.2	20.1767	23.1887
SaTWA1oe2	20°C	UBI10	20.07	20.12	20.29	20.16	23.1922
WT	25°C	UBI10	20.01	20.14	20.5	20.2167	23.2214
Col	25°C	UBI10	20.27	20.14	20.23	20.2133	23.2175
TWA1oe1	25°C	UBI10	19.98	20.04	20.22	20.08	23.1867
TWA1oe2	25°C	UBI10	19.98	20.4	20.21	20.1967	23.0983
twa1-1	25°C	UBI10	20.07	20.06	20.24	20.1233	23.1645
twa1-2	25°C	UBI10	20.19	19.97	19.98	20.0467	23.1765
AlTWA1oe1	25°C	UBI10	20.07	20.14	20.24	20.15	23.1831
AlTWA1oe2	25°C	UBI10	19.94	20.19	20.21	20.1133	23.0892
SaTWA1oe1	25°C	UBI10	19.94	20.42	20.23	20.1967	23.194
SaTWA1oe2	25°C	UBI10	20.04	20.16	20.12	20.1067	23.1795
WT	20°C	UBC9	23.21	23.19	23.12	23.1733
Col	20°C	UBC9	23.21	23.21	23.29	23.2367
TWA1oe1	20°C	UBC9	23.07	23.01	23.08	23.0533
TWA1oe2	20°C	UBC9	23.16	23.22	23.13	23.17
twa1-1	20°C	UBC9	23.16	23.27	23.19	23.2067
twa1-2	20°C	UBC9	23.19	23.23	23.14	23.1867
AlTWA1oe1	20°C	UBC9	23.17	23.13	23.13	23.1433
AlTWA1oe2	20°C	UBC9	23.1	23.19	23.08	23.1233
SaTWA1oe1	20°C	UBC9	23.26	23.14	23.08	23.16
SaTWA1oe2	20°C	UBC9	23.22	23.22	23.19	23.21
WT	25°C	UBC9	23.25	23.21	23.29	23.25
Col	25°C	UBC9	23.26	23.23	23.21	23.2333
TWA1oe1	25°C	UBC9	23.34	23.31	23.26	23.3033
TWA1oe2	25°C	UBC9	23.25	23.26	22.23	22.9133
twa1-1	25°C	UBC9	23.2	23.26	23.03	23.1633
twa1-2	25°C	UBC9	23.36	23.29	23.24	23.2967
AlTWA1oe1	25°C	UBC9	23.16	23.29	23.22	23.2233
AlTWA1oe2	25°C	UBC9	23.3	23.25	23.25	23.2667
SaTWA1oe1	25°C	UBC9	23.22	23.18	23.12	23.1733
SaTWA1oe2	25°C	UBC9	23.23	23.26	23.28	23.2567
WT	20°C	TIP41L	26.64	26.64	26.61	26.63
Col	20°C	TIP41L	26.75	26.62	26.59	26.6533
TWA1oe1	20°C	TIP41L	26.63	26.87	26.61	26.7033
TWA1oe2	20°C	TIP41L	26.62	26.63	26.62	26.6233
twa1-1	20°C	TIP41L	26.69	26.61	26.67	26.6567
twa1-2	20°C	TIP41L	26.63	26.67	26.64	26.6467
AlTWA1oe1	20°C	TIP41L	26.62	26.69	26.63	26.6467
AlTWA1oe2	20°C	TIP41L	26.79	26.63	26.64	26.6867
SaTWA1oe1	20°C	TIP41L	26.66	26.74	26.65	26.6833
SaTWA1oe2	20°C	TIP41L	26.65	26.68	26.65	26.66
WT	25°C	TIP41L	26.61	26.65	26.66	26.64
Col	25°C	TIP41L	26.62	26.65	26.68	26.65
TWA1oe1	25°C	TIP41L	26.66	26.61	26.65	26.64
TWA1oe2	25°C	TIP41L	26.65	26.63	26.61	26.63
twa1-1	25°C	TIP41L	26.67	26.62	26.71	26.6667
twa1-2	25°C	TIP41L	26.68	26.66	26.63	26.6567
AlTWA1oe1	25°C	TIP41L	26.62	26.62	26.64	26.6267
AlTWA1oe2	25°C	TIP41L	26.61	26.64	25.66	26.3033
SaTWA1oe1	25°C	TIP41L	26.63	26.66	26.69	26.66
SaTWA1oe2	25°C	TIP41L	26.62	26.61	26.67	26.6333
